# Supplementary material for: SFGD: a comprehensive platform for mining functional information from soybean transcriptome data and its use in identifying acyl-lipid metabolism pathways
Source: BMC Genomics. 2014 Apr 8;15:271. doi: 10.1186/1471-2164-15-271 (PMC4051163; doi:10.1186/1471-2164-15-271)
Supplement: Additional file 1: Table S3 — Motifs in all soybean gene promoter sequences. [file 1471-2164-15-271-S1.XLS]

## Sheet: motif on promoters
Id	Source	Motif name	Sequence	Number (all soybean gene)	Frequency (all soybean gene)
AthaMap_new15	AthaMap	AtCCA1MYB2	AAC	65969	0.996405
S000265	PLACE	DOFCOREZM	AAAG	65881	0.995076
S000449	PLACE	CACTFTPPCA1	YACT	65867	0.994865
S000028	PLACE and PlantCARE	CAATBOX1	CAAT	65843	0.994502
S000454	PLACE	ARR1AT	NGATT	65783	0.993596
S000198	PLACE	GT1CONSENSUS	GRWAAW	65770	0.993399
AthaMap_new16	AthaMap	AtMYB44	GTTA	65754	0.993158
S000039	PLACE	GATABOX	GATA	65715	0.992569
PlantCARE_541	PlantCARE	TATA-box	TTTTA	65704	0.992403
S000378	PLACE	GTGANTG10	GTGA	65702	0.992372
S000245	PLACE	POLLEN1LELAT52	AGAAA	65680	0.99204
PlantCARE_394	PlantCARE	TATA-box	TATA	65628	0.991255
S000447	PLACE	WRKY71OS	TGAC	65586	0.99062
PlantCARE_137	PlantCARE	CAAT-box	CAAAT	65550	0.990077
S000098	PLACE	ROOTMOTIFTAPOX1	ATATT	65538	0.989895
PlantCARE_153	PlantCARE	CAAT-box	CAATT	65453	0.988611
PlantCARE_381	PlantCARE	TATA-box	TAATA	65419	0.988098
PlantCARE_395	PlantCARE	TATA-box	TATAA	65385	0.987584
S000144	PLACE	EBOXBNNAPA	CANNTG	65257	0.985651
S000407	PLACE	MYCCONSENSUSAT	CANNTG	65257	0.985651
S000203	PLACE	TATABOX5	TTATTT	65238	0.985364
PlantCARE_244	PlantCARE	Unnamed__4	CTCC	65235	0.985319
Plantcell_02	Plantcell	GATAPROMOTERMOTIF	WGATAR	65210	0.984941
S000080	PLACE	POLASIG1	AATAAA	65172	0.984367
S000387	PLACE	TAAAGSTKST1	TAAAG	65171	0.984352
S000199	PLACE	IBOXCORE	GATAA	65122	0.983612
AthaMap_new01	AthaMap	EIN3AP2/EREBP	TACAT	65086	0.983068
S000314	PLACE	RAV1AAT	CAACA	64990	0.981618
S000103	PLACE	SEF4MOTIFGM7S	RTTTTTR	64979	0.981452
S000453	PLACE	GT1GMSCAM4	GAAAAA	64945	0.980939
S000462	PLACE	NODCON2GM	CTCTT	64922	0.980591
S000468	PLACE	OSE2ROOTNODULE	CTCTT	64922	0.980591
S000395	PLACE	INRNTPSADB	YTCANTYY	64893	0.980153
S000457	PLACE	WBOXNTERF3	TGACY	64876	0.979896
S000088	PLACE	POLASIG3	AATAAT	64832	0.979232
AthaMap_new02	AthaMap	RAP2.2AP2/EREBP	ATCTA	64762	0.978175
S000030	PLACE and PlantCARE	CCAATBOX1	CCAAT	64537	0.974776
PlantCARE_131	PlantCARE	CAAT-box	ATTGG	64537	0.974776
S000498	PLACE	BIHD1OS	TGTCA	64494	0.974127
PlantCARE_396	PlantCARE	TATA-box	TATAAA	64342	0.971831
S000390	PLACE	WBOXATNPR1	TTGAC	64166	0.969172
PlantCARE_104	PlantCARE	TATA-box	ATATAA	63982	0.966393
PlantCARE_356	PlantCARE	Skn-1-like motif	GTCAT	63932	0.965638
S000176	PLACE	MYBCORE	CNGTTR	63807	0.96375
AthaMap_new18	AthaMap	ANAC019	CACG	63770	0.963191
S000442	PLACE	WBOXHVISO1	TGACT	63670	0.961681
PlantCARE_125	PlantCARE	TATA-box	ATTATA	63641	0.961243
PlantCARE_405	PlantCARE	TATA-box	TATAAT	63641	0.961243
S000494	PLACE	EECCRCAH1	GANTTNC	63399	0.957588
S000493	PLACE	CURECORECR	GTAC	63329	0.95653
S000408	PLACE	MYB1AT	WAACCA	63200	0.954582
S000180	PLACE	MYBST1	GGATA	62777	0.948193
S000461	PLACE	NODCON1GM	AAAGAT	62532	0.944492
S000467	PLACE	OSE1ROOTNODULE	AAAGAT	62532	0.944492
AthaMap_new22	AthaMap	WRKY63	YTGACY	61949	0.935687
S000081	PLACE	POLASIG2	AATTAAA	61792	0.933315
PlantCARE_123	PlantCARE	Box 4	ATTAAT	61627	0.930823
S000415	PLACE	ACGTATERD1	ACGT	61590	0.930264
AthaMap_new04	AthaMap	AtbZIP1	ACGT	61590	0.930264
S000122	PLACE	-300ELEMENT	TGHAAARK	61587	0.930219
Plantcell_05	Plantcell	MYB4BINDSITE	AMCWAMC	61546	0.9296
PlantCARE_107	PlantCARE	TATA-box	ATATAT	61113	0.923059
S000296	PLACE	BOXIINTPATPB	ATAGAA	60994	0.921262
S000392	PLACE	-10PEHVPSBD	TATTCT	60844	0.918996
S000259	PLACE	PYRIMIDINEBOXOSRAMY1A	CCTTTT	60497	0.913755
S000431	PLACE	CARGCW8GAT	CWWWWWWWWG	60446	0.912985
S000477	PLACE	ANAERO1CONSENSUS	AAACAAA	60344	0.911444
S000362	PLACE	REALPHALGLHCB21	AACCAA	60232	0.909753
S000067	PLACE	MARTBOX	TTWTWTTWTT	60014	0.90646
PlantCARE_408	PlantCARE	TATA-box	TATATA	59834	0.903741
PlantCARE_397	PlantCARE	TATA-box	TATAAAA	59771	0.90279
S000273	PLACE	NTBBF1ARROLB	ACTTTA	59728	0.90214
S000292	PLACE	DPBFCOREDCDC3	ACACNNG	59332	0.896159
S000499	PLACE	SURECOREATSULTR11	GAGAC	58787	0.887927
PlantCARE_505	PlantCARE	ARE	TGGTTT	58474	0.8832
PlantCARE_11	PlantCARE	ARE	AAACCA	58474	0.8832
S000409	PLACE	MYB2CONSENSUSAT	YAACKG	58242	0.879696
S000491	PLACE	CPBCSPOR	TATTAG	58121	0.877868
PlantCARE_406	PlantCARE	TATA-box	TATACA	57970	0.875587
S000400	PLACE	TATABOXOSPAL	TATTTAA	57834	0.873533
S000109	PLACE and PlantCARE	TATABOX2	TATAAAT	57719	0.871796
S000439	PLACE	GAREAT	TAACAAR	56756	0.857251
PlantCARE_105	PlantCARE	TATA-box	ATATAAT	56653	0.855695
PlantCARE_534	PlantCARE	Box I	TTTCAAA	56543	0.854034
S000252	PLACE and PlantCARE	CIACADIANLELHC	CAANNNNATC	56458	0.85275
S000020	PLACE	AMYBOX1	TAACARA	55598	0.83976
S000383	PLACE	TBOXATGAPB	ACTTTG	55395	0.836694
PlantCARE_414	PlantCARE	TATA-box	TATATAT	54579	0.824369
S000111	PLACE and PlantCARE	TATABOX4	TATATAA	54376	0.821303
Plantcell_06	Plantcell	BS1INAG	AAATTAAA	54252	0.81943
S000110	PLACE	TATABOX3	TATTAAT	53895	0.814038
PlantCARE_533	PlantCARE	TATA-box	TTTAAAAA	52708	0.796109
S000450	PLACE	PREATPRODH	ACTCAT	52694	0.795898
S000482	PLACE	SORLIP1AT	GCCAC	52544	0.793632
PlantCARE_382	PlantCARE	TATA-box	TACAAAA	52109	0.787062
S000181	PLACE	MYBGAHV	TAACAAA	51484	0.777622
S000512	PLACE	RHERPATEXPA7	KCACGW	51378	0.776021
S000414	PLACE	ABRELATERD1	ACGTG	50950	0.769556
AthaMap_new03	AthaMap	AtMYC2	ACGTG	50950	0.769556
S000470	PLACE	SREATMSD	TTATCC	50364	0.760705
S000006	PLACE	SEF1MOTIF	ATATTTAWW	50322	0.760071
S000264	PLACE	RYREPEATBNNAPA	CATGCA	50216	0.75847
S000403	PLACE	TATCCAOSAMY	TATCCA	49827	0.752594
S000037	PLACE	ERELEE4	AWTTCAAA	48837	0.737641
S000174	PLACE	MYCATRD22	CACATG	48372	0.730618
S000413	PLACE	MYCATERD1	CATGTG	48372	0.730618
S000125	PLACE and PlantCARE	GT1CORE	GGTTAA	48156	0.727355
S000223	PLACE	S1FBOXSORPS1L21	ATGGTA	47859	0.722869
AthaMap_new17	AthaMap	MYB61	ACCTAA	47821	0.722295
S000465	PLACE	LECPLEACS2	TAAAATAT	47405	0.716012
S000148	PLACE	CANBNNAPA	CNAACAC	47193	0.71281
S000124	PLACE	IBOX	GATAAG	46907	0.70849
S000024	PLACE and PlantCARE	ASF1MOTIFCAMV	TGACG	46461	0.701754
PlantCARE_230	PlantCARE	CGTCA-motif	CGTCA	46461	0.701754
PlantCARE_264	PlantCARE	AAGAA-motif	GAAAGAA	46252	0.698597
S000502	PLACE	MYBCOREATCYCB1	AACGG	45985	0.694564
PlantCARE_467	PlantCARE	TCT-motif	TCTTAC	45853	0.69257
S000179	PLACE	MYBPZM	CCWACC	45482	0.686967
S000115	PLACE	SEF3MOTIFGM	AACCCA	45207	0.682813
S000391	PLACE	SEBFCONSSTPR10A	YTGTCWC	44788	0.676484
PlantCARE_398	PlantCARE	TATA-box	TATAAAAT	43851	0.662332
PlantCARE_417	PlantCARE	TATA-box	TATATGT	43810	0.661713
S000421	PLACE	CAREOSREP1	CAACTC	43804	0.661622
PlantCARE_400	PlantCARE	TATA-box	TATAAATA	42908	0.648089
S000270	PLACE	ARFAT	TGTCTC	42799	0.646442
PlantCARE_231	PlantCARE	Unnamed__1	CGTGG	42522	0.642258
PlantCARE_232	PlantCARE	Unnamed__3	CGTGG	42522	0.642258
PlantCARE_425	PlantCARE	TATA-box	TATTTAAA	42380	0.640114
S000310	PLACE	WBBOXPCWRKY1	TTTGACY	41502	0.626852
S000177	PLACE and PlantCARE	MYB2AT	TAACTG	40746	0.615433
S000340	PLACE	TATAPVTRNALEU	TTTATATA	40694	0.614648
PlantCARE_410	PlantCARE	TATA-box	TATATAAA	40694	0.614648
PlantCARE_403	PlantCARE	TATA-box	TATAAATT	40480	0.611416
S000506	PLACE	PRECONSCRHSP70A	SCGAYNRNNNNNNNNNNNNNNNHD	40447	0.610917
S000353	PLACE	AACACOREOSGLUB1	AACAAAC	39206	0.592173
S000142	PLACE and PlantCARE	ELRECOREPCRP1	TTGACC	38915	0.587778
S000127	PLACE	RBCSCONSENSUS	AATCCAA	38756	0.585376
PlantCARE_370	PlantCARE	TATA-box	TAAAAATAA	37946	0.573142
S000100	PLACE	RYREPEATLEGUMINBOX	CATGCAY	37735	0.569955
S000184	PLACE	SP8BFIBSP8BIB	TACTATT	37725	0.569804
S000507	PLACE	ABRERATCAL	MACGYGB	37130	0.560817
S000508	PLACE	WBOXNTCHN48	CTGACY	36460	0.550697
S000474	PLACE	SITEIIATCYTC	TGGGCY	36234	0.547284
S000370	PLACE	CATATGGMSAUR	CATATG	35742	0.539852
PlantCARE_304	PlantCARE	CATT-motif	GCATTC	35690	0.539067
PlantCARE_415	PlantCARE	TATA-box	TATATATA	35534	0.536711
S000492	PLACE	BOXLCOREDCPAL	ACCWWCC	35197	0.531621
S000167	PLACE	MYBPLANT	MACCWAMC	35157	0.531016
PlantCARE_145	PlantCARE	MBS	CAACTG	35089	0.529989
PlantCARE_339	PlantCARE	CAAT-box	gGCAAT	34999	0.52863
S000424	PLACE	IBOXCORENT	GATAAGR	34684	0.523872
S000256	PLACE	TATCCAYMOTIFOSRAMY3D	TATCCAY	34374	0.51919
S000149	PLACE	CCA1ATLHCB1	AAMAATCT	34318	0.518344
S000254	PLACE	QELEMENTZMZM13	AGGTCA	34189	0.516396
S000483	PLACE	SORLIP2AT	GGGCC	33205	0.501533
S000202	PLACE	TRANSINITMONOCOTS	RMNAUGGC	32996	0.498376
S000497	PLACE	CBFHV	RYCGAC	32695	0.49383
PlantCARE_133	PlantCARE	ERE	ATTTCAAA	32524	0.491247
S000143	PLACE	2SSEEDPROTBANAPA	CAAACAC	31372	0.473847
PlantCARE_10	PlantCARE	GARE-motif	AAACAGA	30911	0.466884
S000298	PLACE	PYRIMIDINEBOXHVEPB1	TTTTTTCC	30769	0.464739
S000476	PLACE	E2FCONSENSUS	WTTSSCSS	30271	0.457218
S000153	PLACE	LTRECOREATCOR15	CCGAC	29983	0.452868
S000064	PLACE	MARARS	WTTTATRTTTW	29471	0.445134
S000458	PLACE	T/GBOXATPIN2	AACGTG	29367	0.443563
PlantCARE_167	PlantCARE	G-box	CACGTT	29367	0.443563
S000070	PLACE	NAPINMOTIFBN	TACACAT	28938	0.437084
PlantCARE_182	PlantCARE	Sp1	CC(G/A)CCC	28885	0.436283
S000105	PLACE	RYREPEATGMGY2	CATGCAT	28808	0.43512
S000123	PLACE	SV40COREENHAN	GTGGWWHG	28199	0.425922
S000373	PLACE	HDZIP2ATATHB2	TAATMATTA	28157	0.425287
S000433	PLACE	WUSATAg	TTAATGG	28133	0.424925
S000063	PLACE	MARABOX1	AATAAAYAAA	27589	0.416708
S000459	PLACE	P1BS	GNATATNC	27531	0.415832
PlantCARE_315	PlantCARE	CAT-box	GCCACT	27379	0.413536
AthaMap_new11	AthaMap	LFY	WNNNNCCANTGKNNNNW	27320	0.412645
S000386	PLACE	L1BOXATPDF1	TAAATGYA	27189	0.410667
S000443	PLACE	MYB1LEPR	GTTAGTT	27012	0.407993
S000086	PLACE	INTRONLOWER	TGCAGG	26912	0.406483
PlantCARE_19	PlantCARE	MRE	AACCTAA	26836	0.405335
PlantCARE_218	PlantCARE	P-box	CCTTTTG	26235	0.396257
S000021	PLACE and PlantCARE	AMYBOX2	TATCCAT	26089	0.394052
Plantcell_07	Plantcell	BS2INAG	AAATTAGT	25834	0.3902
Plantcell_08	Plantcell	BS3INAG	ACTAATTT	25834	0.3902
S000205	PLACE	CGACGOSAMY3	CGACG	25827	0.390095
S000250	PLACE and PlantCARE	LTRE1HVBLT49	CCGAAA	25640	0.38727
S000478	PLACE	ANAERO2CONSENSUS	AGCAGC	25426	0.384038
PlantCARE_161	PlantCARE	G-box	CACGTA	24707	0.373178
PlantCARE_388	PlantCARE	ABRE	TACGTG	24707	0.373178
PlantCARE_389	PlantCARE	G-box	TACGTG	24707	0.373178
S000275	PLACE	MRNASTA2CRPSBD	UGAGUUG	24358	0.367907
S000201	PLACE	TRANSINITDICOTS	AMNAUGGC	24152	0.364795
S000001	PLACE	-300CORE	TGTAAAG	23887	0.360793
S000479	PLACE	ANAERO3CONSENSUS	TCATCAC	23749	0.358708
PlantCARE_101	PlantCARE	ATGCAAAT-motif	ATACAAAT	23655	0.357289
PlantCARE_21	PlantCARE	TGA-1	AACGAC	23641	0.357077
AthaMap_new14	AthaMap	AtCCA1MYB1	AAATATCT	22988	0.347214
PlantCARE_74	PlantCARE	AE-box	AGAAACAA	22925	0.346262
S000422	PLACE	TGTCACACMCUCUMISIN	TGTCACA	22619	0.341641
S000053	PLACE	HEXMOTIFTAH3H4	ACGTCA	22200	0.335312
S000377	PLACE	TGACGTVMAMY	TGACGT	22200	0.335312
PlantCARE_404	PlantCARE	TATA-box	TATAAGAA	22191	0.335176
PlantCARE_79	PlantCARE	GAG-motif	AGAGAGT	22043	0.332941
PlantCARE_349	PlantCARE	GT1-motif	GGTTAAT	22021	0.332608
S000315	PLACE	RAV1BAT	CACCTG	21939	0.33137
PlantCARE_384	PlantCARE	TATA-box	TACATAAA	21590	0.326098
PlantCARE_80	PlantCARE	GAG-motif	AGAGATG	21570	0.325796
S000354	PLACE	PROLAMINBOXOSGLUB1	TGCAAAG	21531	0.325207
S000501	PLACE	CGCGBOXAT	VCGCGB	20773	0.313758
S000419	PLACE	GARE1OSREP1	TAACAGA	20682	0.312384
PlantCARE_513	PlantCARE	GCN4-motif	TGTGTCA	20479	0.309318
S000132	PLACE	ACGTTBOX	AACGTT	20475	0.309257
PlantCARE_465	PlantCARE	TCCC-motif	TCTCCCT	20209	0.30524
S000510	PLACE	XYLAT	ACAAAGAA	19361	0.292431
S000432	PLACE	LEAFYATAG	CCAATGT	18799	0.283943
PlantCARE_13	PlantCARE	GA-motif	AAAGATGA	18619	0.281224
PlantCARE_520	PlantCARE	Chs-CMA2a	TTACTTAA	18450	0.278671
PlantCARE_144	PlantCARE	CCAAT-box	CAACGG	18403	0.277962
PlantCARE_374	PlantCARE	TATA-box	TAAAGATT	18113	0.273581
PlantCARE_103	PlantCARE	GA-motif	ATAGATAA	18071	0.272947
S000418	PLACE	DRECRTCOREAT	RCCGAC	18070	0.272932
S000277	PLACE and PlantCARE	GCN4OSGLUB1	TGAGTCA	17979	0.271557
PlantCARE_157	PlantCARE	G-box	CACGAC	17861	0.269775
S000042	PLACE and PlantCARE	CACGTGMOTIF	CACGTG	17682	0.267071
PlantCARE_162	PlantCARE	G-box	CACGTC	17647	0.266543
PlantCARE_466	PlantCARE	GARE-motif	TCTGTTG	17393	0.262706
S000130	PLACE	ACGTABOX	TACGTA	17349	0.262042
S000486	PLACE	SORLIP5AT	GAGTGAG	16895	0.255184
S000186	PLACE	SURE1STPAT21	AATAGAAAA	16499	0.249203
S000175	PLACE	MYBATRD22	CTAACCA	16228	0.24511
PlantCARE_26	PlantCARE	GA-motif	AAGGAAGA	16211	0.244853
S000363	PLACE	REBETALGLHCB21	CGGATA	16157	0.244038
PlantCARE_75	PlantCARE	AE-box	AGAAACAT	15197	0.229538
PlantCARE_333	PlantCARE	GAG-motif	GGAGATG	15117	0.228329
PlantCARE_421	PlantCARE	TATC-box	TATCCCA	15069	0.227604
S000033	PLACE	CEREGLUBOX2PSLEGA	TGAAAACT	14974	0.226169
PlantCARE_291	PlantCARE	I-box	GATATGG	14860	0.224448
S000416	PLACE	TATCCACHVAL21	TATCCAC	14688	0.22185
PlantCARE_156	PlantCARE	G-box	CACATGG	14632	0.221004
AthaMap_new10	AthaMap	TBF1HSF	GAAGAAGAA	14304	0.21605
PlantCARE_443	PlantCARE	TCCACCT-motif	TCCACCT	14249	0.215219
PlantCARE_146	PlantCARE	GCN4-motif	CAAGCCA	14161	0.21389
PlantCARE_287	PlantCARE	GATA-motif	GATAGGA	14140	0.213573
PlantCARE_228	PlantCARE	MBS	CGGTCA	13853	0.209238
S000460	PLACE	CTRMCAMV35S	TCTCTCTCT	13787	0.208241
PlantCARE_76	PlantCARE	AE-box	AGAAACTT	13311	0.201051
S000394	PLACE	ACGTABREMOTIFA2OSEM	ACGTGKC	13218	0.199647
AthaMap_new19	AthaMap	NAM	AGGGATG	13187	0.199178
S000051	PLACE	GT1MOTIFPSRBCS	KWGTGRWAAWRW	12935	0.195372
PlantCARE_494	PlantCARE	CAAT-box	TGCCAAC	12899	0.194828
S000402	PLACE	DRE2COREZMRAB17	ACCGAC	12556	0.189648
S000488	PLACE	SORLREP3AT	TGTATATAT	12532	0.189285
S000385	PLACE	EVENINGAT	AAAATATCT	12318	0.186053
S000244	PLACE	QARBNEXTA	AACGTGT	11510	0.173849
PlantCARE_261	PlantCARE	LAMP element	CTTTATCA	11159	0.168547
S000404	PLACE	CARGATCONSENSUS	CCWWWWWWGG	11142	0.16829
S000226	PLACE	BOXCPSAS1	CTCCCAC	10717	0.161871
S000472	PLACE	UP2ATMSD	AAACCCTA	10638	0.160678
PlantCARE_416	PlantCARE	TA-rich region	TATATATATATATATATATATA	10560	0.1595
AthaMap_new08	AthaMap	ZML2GATA	GTTCTAG	10542	0.159228
PlantCARE_347	PlantCARE	AuxRR-core	GGTCCAT	10263	0.155014
S000420	PLACE	GARE2OSREP1	TAACGTA	10016	0.151283
PlantCARE_181	PlantCARE	Unnamed__8	CATTTTTGT	9984	0.1508
PlantCARE_371	PlantCARE	AT-rich sequence	TAAAATACT	9594	0.144909
S000215	PLACE	S1FSORPL21	ATGGTATT	9229	0.139396
S000137	PLACE and PlantCARE	PALBOXAPC	CCGTCC	9207	0.139064
PlantCARE_68	PlantCARE	ACE	ACGTGGA	9050	0.136692
PlantCARE_198	PlantCARE	CAAT-box	CCCAATTT	8985	0.135711
S000452	PLACE	EMHVCHORD	TGTAAAGT	8942	0.135061
S000399	PLACE	ATHB6COREAT	CAATTATTA	8711	0.131572
PlantCARE_430	PlantCARE	Chs-CMA2a	TCACTTGA	8683	0.131149
S000438	PLACE	GADOWNAT	ACGTGTC	8359	0.126256
PlantCARE_87	PlantCARE	box S	AGCCACC	8312	0.125546
S000436	PLACE	BP5OSWX	CAACGTG	8304	0.125425
S000430	PLACE	GCCCORE	GCCGCC	8283	0.125108
PlantCARE_288	PlantCARE	GATA-motif	GATAGGG	8190	0.123703
PlantCARE_289	PlantCARE	I-box	GATAGGG	8190	0.123703
S000352	PLACE	BS1EGCCR	AGCGGG	8142	0.122978
AthaMap_new21	AthaMap	SPL1SBP	CGTACAA	8014	0.121045
S000146	PLACE	HEXAMERATH4	CCGTCG	7950	0.120078
PlantCARE_411	PlantCARE	TATA-box	taTATAAAg	7911	0.119489
S000185	PLACE	SURE2STPAT21	AATACTAAT	7889	0.119157
S000505	PLACE and PlantCARE	IRO2OS	CACGTGG	7624	0.115154
PlantCARE_30	PlantCARE	GT1-motif	AATCCACA	7532	0.113764
S000471	PLACE	UP1ATMSD	GGCCCAWWW	7442	0.112405
S000444	PLACE	AGMOTIFNTMYB2	AGATCCAA	7311	0.110426
S000102	PLACE and PlantCARE	RYREPEATVFLEB4	CATGCATG	7290	0.110109
AthaMap_new09	AthaMap	GRF7	TGTCAGG	7243	0.109399
PlantCARE_364	PlantCARE	MNF1	GTGCCC(A/T)(A/T)	7215	0.108976
S000375	PLACE	AMMORESIVDCRNIA1	CGAACTT	7039	0.106318
Plantcell_03	Plantcell	HSES	AGAANNTTCT	6989	0.105563
S000263	PLACE	PROXBBNNAPA	CAAACACC	6836	0.103252
S000371	PLACE	ATHB5ATCORE	CAATNATTG	6702	0.101228
S000278	PLACE and PlantCARE	ACGTOSGLUB1	GTACGTG	6691	0.101062
PlantCARE_07	PlantCARE	HSE	AAAAAATTTC	6563	0.0991285
PlantCARE_12	PlantCARE	ELI-box3	AAACCAATT	6527	0.0985847
S000229	PLACE and PlantCARE	BOXIIPCCHS	ACGTGGC	6461	0.0975879
S000411	PLACE	CRTDREHVCBF2	GTCGAC	6316	0.0953978
PlantCARE_23	PlantCARE	I-box	aAGATAAGA	6263	0.0945972
PlantCARE_343	PlantCARE	Sp1	GGGCGG	6163	0.0930868
AthaMap_new06	AthaMap	CAMTA1	CCGCGT	6136	0.092679
PlantCARE_202	PlantCARE	GC-motif	CCCCCG	6091	0.0919993
S000182	PLACE	MYB26PS	GTTAGGTT	5989	0.0904587
PlantCARE_345	PlantCARE	AAGAA-motif	gGTAAGAA	5968	0.0901415
PlantCARE_118	PlantCARE	I-box	ATGATATGA	5941	0.0897337
S000131	PLACE	ACGTCBOX	GACGTC	5746	0.0867884
PlantCARE_95	PlantCARE	ATC-motif	AGTAATCT	5730	0.0865467
S000026	PLACE	AUXREPSIAA4	KGTCCCAT	5709	0.0862296
PlantCARE_83	PlantCARE	I-box	AGATAAGG	5703	0.0861389
S000374	PLACE	AMMORESIIUDCRNIA1	GGWAGGGT	5664	0.0855499
S000308	PLACE	TELOBOXATEEF1AA1	AAACCCTAA	5637	0.0851421
S000446	PLACE	CARGNCAT	CCWWWWWWWWGG	5482	0.0828009
S000242	PLACE	NRRBNEXTA	TAGTGGAT	5453	0.0823629
S000157	PLACE	LTREATLTI78	ACCGACA	5438	0.0821363
PlantCARE_138	PlantCARE	Gap-box	CAAATGAA(A/G)A	5300	0.080052
S000480	PLACE	ANAERO4CONSENSUS	GTTTHGCAA	5287	0.0798556
S000031	PLACE	CELLCYCLESC	CACGAAAA	5101	0.0770462
PlantCARE_16	PlantCARE	WUN-motif	AAATTTCCT	4999	0.0755056
PlantCARE_525	PlantCARE	EIRE	TTCGACC	4830	0.072953
S000401	PLACE	DRE1COREZMRAB17	ACCGAGA	4754	0.0718051
S000451	PLACE	GLMHVCHORD	RTGASTCAT	4692	0.0708686
S000500	PLACE	SBOXATRBCS	CACCTCCA	4631	0.0699473
PlantCARE_203	PlantCARE	Unnamed__2	CCCCGG	4618	0.0697509
PlantCARE_487	PlantCARE	I-box	TGATAATGT	4595	0.0694035
S000034	PLACE	CEREGLUBOX3PSLEGA	TGTAAAAGT	4543	0.0686181
S000012	PLACE	ABREOSRAB21	ACGTSSSC	4493	0.0678629
S000025	PLACE	AT1BOX	AATATTTTTATT	4490	0.0678176
PlantCARE_14	PlantCARE	Gap-box	AAATGGAGA	4434	0.0669718
PlantCARE_538	PlantCARE	5UTR Py-rich stretch	TTTCTTCTCT	4385	0.0662317
PlantCARE_293	PlantCARE	O2-site	GATGA(C/T)(A/G)TG(A/G)	4327	0.0653556
PlantCARE_152	PlantCARE	ATCC-motif	CAATCCTC	4298	0.0649176
PlantCARE_149	PlantCARE	HD-Zip 1	CAAT(A/T)ATTG	4270	0.0644947
S000317	PLACE	ATHB1ATCONSENSUS	CAATWATTG	4270	0.0644947
S000183	PLACE	SP8BFIBSP8AIB	ACTGTGTA	3998	0.0603864
PlantCARE_282	PlantCARE	I-box	GATAAGATA	3926	0.0592989
S000406	PLACE	ABREATCONSENSUS	YACGTGGC	3910	0.0590572
PlantCARE_183	PlantCARE	LAMP element	CCAAAACCA	3891	0.0587702
S000426	PLACE	UPRMOTIFIIAT	CCNNNNNNNNNNNNCCACG	3882	0.0586343
PlantCARE_283	PlantCARE	I-box	GATAAGATT	3755	0.0567161
PlantCARE_456	PlantCARE	TATA-box	tcTATAAAta	3690	0.0557343
S000002	PLACE	-300MOTIFZMZEIN	RTGAGTCAT	3665	0.0553567
PlantCARE_301	PlantCARE	Chs-CMA2a	GCAATTCC	3643	0.0550244
S000511	PLACE	CMSRE1IBSPOA	TGGACGG	3630	0.054828
S000032	PLACE	CEREGLUBOX1PSLEGA	TGTTAAAGT	3601	0.05439
PlantCARE_135	PlantCARE	TC-rich repeats	ATTTTCTTCA	3540	0.0534687
PlantCARE_373	PlantCARE	G-box	TAAACGTG	3253	0.0491338
S000321	PLACE	ZDNAFORMINGATCAB1	ATACGTGT	3223	0.0486807
S000231	PLACE	LRENPCABE	ACGTGGCA	3121	0.04714
S000154	PLACE	SPHCOREZMC1	TCCATGCAT	3027	0.0457202
PlantCARE_458	PlantCARE	TATA-box	tcTATATAtt	2990	0.0451614
PlantCARE_503	PlantCARE	Box II	TGGTAATAA	2952	0.0445874
PlantCARE_366	PlantCARE	GT1-motif	GTGTGTGAA	2795	0.0422161
S000022	PLACE	ARE1	RGTGACNNNGC	2671	0.0403432
S000119	PLACE	EMBP1TAEM	CACGTGGC	2650	0.040026
PlantCARE_490	PlantCARE	Unnamed__5	tgCAAATtc	2633	0.0397692
PlantCARE_150	PlantCARE	HD-Zip 2	CAAT(G/C)ATTG	2631	0.039739
S000318	PLACE	ATHB2ATCONSENSUS	CAATSATTG	2631	0.039739
PlantCARE_386	PlantCARE	ABRE	TACGGTC	2612	0.039452
S000280	PLACE	5659BOXLELAT5659	GAAWTTGTGA	2598	0.0392406
S000489	PLACE	SORLREP4AT	CTCCTAATT	2504	0.0378208
S000334	PLACE and PlantCARE	HEXAT	TGACGTGG	2401	0.036265
S000425	PLACE	UPRMOTIFIAT	CCACGTCA	2401	0.036265
PlantCARE_350	PlantCARE	TGG-motif	GGTTGCCA	2389	0.0360838
S000085	PLACE	INTRONUPPER	MAGGTAAGT	2372	0.035827
S000234	PLACE and PlantCARE	AUXRETGA1GMGH3	TGACGTAA	2367	0.0357515
PlantCARE_413	PlantCARE	TATA-box	taTATAAAtc	2365	0.0357213
PlantCARE_43	PlantCARE	G-box	ACACGTGT	2359	0.0356307
S000159	PLACE	TCA1MOTIF	TCATCTTCTT	2347	0.0354494
S000427	PLACE	GAGA8HVBKN3	GAGAGAGAGAGAGAGA	2318	0.0350114
S000440	PLACE	CDA1ATCAB2	CAAAACGC	2314	0.034951
Plantcell_04	Plantcell	MYB2BINDSITE	TAACTSGTT	2297	0.0346942
S000013	PLACE	ABREATRD22	RYACGTGGYR	2271	0.0343015
PlantCARE_401	PlantCARE	TATA-box	TATAAATATAAA	2268	0.0342562
S000251	PLACE	MNF1ZMPPC1	GTGCCCTT	2200	0.0332291
PlantCARE_489	PlantCARE	CAAT-box	TGCAAATCT	2139	0.0323078
S000232	PLACE and PlantCARE	AGCBOXNPGLB	AGCCGCC	2129	0.0321567
S000360	PLACE	GGTCCCATGMSAUR	GGTCCCAT	2090	0.0315677
S000200	PLACE	HBOXCONSENSUSPVCHS	CCTACCNNNNNNNCT	2061	0.0311296
PlantCARE_306	PlantCARE	ATC-motif	GCCAATCC	2047	0.0309182
S000316	PLACE	AGATCONSENSUS	TTWCCWWWWNNGGWW	1985	0.0299817
PlantCARE_212	PlantCARE	TATA-box	ccTATAAAaa	1963	0.0296494
PlantCARE_187	PlantCARE	G-box	CCACGTAA	1944	0.0293625
AthaMap_new07	AthaMap	CBP60gCAMTA-like	GAAATTTTGG	1910	0.0288489
S000281	PLACE and PlantCARE	ACGTABREMOTIFAOSOSEM	TACGTGTC	1907	0.0288036
S000299	PLACE and PlantCARE	ABREMOTIFAOSOSEM	TACGTGTC	1907	0.0288036
S000041	PLACE	GBOXLERBCS	MCACGTGGC	1858	0.0280635
S000368	PLACE	CACGCAATGMGH3	CACGCAAT	1848	0.0279125
PlantCARE_233	PlantCARE	HSE	CNNGAANNTTCNNG	1764	0.0266437
S000366	PLACE and PlantCARE	E2FANTRNR	TTTCCCGC	1744	0.0263416
S000396	PLACE	E2F1OSPCNA	GCGGGAAA	1744	0.0263416
S000339	PLACE	AGL2ATCONSENSUS	NNWNCCAWWWWTRGWWAN	1682	0.0254052
S000246	PLACE	POLLEN2LELAT52	TCCACCATA	1679	0.0253599
S000077	PLACE	OPAQUE2ZMB32	GATGAYRTGG	1670	0.0252239
S000372	PLACE	GMHDLGMVSPB	CATTAATTAG	1667	0.0251786
S000136	PLACE	PALBOXPPC	YTYYMMCMAMCMMC	1666	0.0251635
PlantCARE_01	PlantCARE	AC-II	(C/T)T(T/C)(C/T)(A/C)(A/C)C(A/C)A(A/C)C(C/A)(C/A)C	1666	0.0251635
S000405	PLACE	GAGAGMGSA1	GAGAGAGAGAGAGAGAGA	1659	0.0250578
S000487	PLACE	SORLREP2AT	ATAAAACGT	1628	0.0245895
S000484	PLACE	SORLIP3AT	CTCAAGTGA	1626	0.0245593
S000166	PLACE	S2FSORPL21	CCATACATT	1611	0.0243328
S000191	PLACE	RGATAOS	CAGAAGATA	1564	0.0236229
PlantCARE_134	PlantCARE	TC-rich repeats	ATTTTCTCCA	1541	0.0232755
S000069	PLACE	MRNA3ENDTAH3	AATGGAAATG	1494	0.0225656
S000496	PLACE	WRECSAA01	AAWGTATCSA	1490	0.0225052
PlantCARE_412	PlantCARE	TATA-box	taTATAAAgg	1465	0.0221276
S000056	PLACE	HSELIKENTACIDICPR1	CNNGAANNNTTCNNG	1457	0.0220067
PlantCARE_217	PlantCARE	I-box	ccttatcct	1444	0.0218104
PlantCARE_418	PlantCARE	TATA-box	TATATTTATATTT	1420	0.0214479
S000381	PLACE	PIATGAPB	GTGATCAC	1395	0.0210703
PlantCARE_196	PlantCARE	CG-motif	CCATGGGG	1392	0.021025
PlantCARE_165	PlantCARE	G-box	CACGTGAAA	1370	0.0206927
S000108	PLACE	TATABOX1	CTATAAATAC	1344	0.0203
PlantCARE_213	PlantCARE	TATA-box	ccTATAAATT	1344	0.0203
S000133	PLACE	ABREZMRAB28	CCACGTGG	1318	0.0199073
PlantCARE_279	PlantCARE	TCA-element	GAGAAGAATA	1314	0.0198468
PlantCARE_216	PlantCARE	LAMP element	CCTTATCCA	1312	0.0198166
PlantCARE_540	PlantCARE	E2Fb	TTTGCCGC	1310	0.0197864
S000367	PLACE	E2FBNTRNR	GCGGCAAA	1310	0.0197864
PlantCARE_438	PlantCARE	MSA-like	TCCAACGGT	1308	0.0197562
PlantCARE_195	PlantCARE	TCA-element	CCATCTTTTT	1299	0.0196203
PlantCARE_36	PlantCARE	AT1-motif	AATTATTTTTTATT	1249	0.0188651
S000481	PLACE	ANAERO5CONSENSUS	TTCCCTGTT	1226	0.0185177
S000112	PLACE	TOPOISOM	GTNWAYATTNATNNG	1219	0.018412
Plantcell_01	Plantcell	CCA1CAB1	AAACAATCTA	1175	0.0177474
PlantCARE_04	PlantCARE	MSA-like	(T/C)C(T/C)AACGG(T/C)(T/C)A	1164	0.0175812
PlantCARE_32	PlantCARE	ATCT-motif	AATCTAATCT	1150	0.0173698
PlantCARE_504	PlantCARE	TGG-motif	TGGTGGCTA	1135	0.0171432
PlantCARE_344	PlantCARE	AAGAA-motif	gGTAAAGAAA	1131	0.0170828
PlantCARE_40	PlantCARE	ABRE	ACACGTGGC	1127	0.0170224
PlantCARE_41	PlantCARE	G-box	ACACGTGGC	1127	0.0170224
PlantCARE_286	PlantCARE	As-2-box	GATAatGATG	1119	0.0169015
S000224	PLACE	SITEIOSPCNA	CCAGGTGG	1105	0.0166901
PlantCARE_158	PlantCARE	DOCT	CaCGGATC	1096	0.0165541
PlantCARE_537	PlantCARE	5UTR Py-rich stretch	TTTCTCTCTCTCTC	1065	0.0160859
PlantCARE_248	PlantCARE	CAAT-box	ctCCAATag	1038	0.0156781
PlantCARE_402	PlantCARE	Unnamed__6	taTAAATATct	1027	0.015512
S000138	PLACE	PALBOXLPC	YCYYACCWACC	1002	0.0151344
S000126	PLACE	LBOXLERBCS	AAATTAACCAA	983	0.0148474
PlantCARE_392	PlantCARE	I-box	TAGATAACC	981	0.0148172
PlantCARE_284	PlantCARE	I-box	GATAAGGGT	956	0.0144396
S000485	PLACE	SORLIP4AT	GTATGATGG	952	0.0143791
PlantCARE_498	PlantCARE	ATC-motif	TGCTATCCA	944	0.0142583
S000194	PLACE	ACIIIPVPAL2	GTTAGGTTC	943	0.0142432
PlantCARE_03	PlantCARE	AC-I	(T/C)C(T/C)(C/T)ACC(T/C)ACC	943	0.0142432
S000329	PLACE	D2GMAUX28	ATTTATATAAAT	889	0.0134276
S000255	PLACE and PlantCARE	PALINDROMICCBOXGM	TGACGTCA	874	0.013201
PlantCARE_426	PlantCARE	MSA-like	TCAAACGGT	865	0.0130651
PlantCARE_319	PlantCARE	GC-motif	GCCCCGG	832	0.0125666
S000397	PLACE	TE2F2NTPCNA	ATTCCCGC	815	0.0123099
PlantCARE_294	PlantCARE	O2-site	GATGACATGA	778	0.011751
PlantCARE_189	PlantCARE	Box II	CCACGTGGC	773	0.0116755
PlantCARE_170	PlantCARE	TCA-element	CAGAAAAGGA	762	0.0115094
PlantCARE_269	PlantCARE	Unnamed__1	GAATTTAATTAA	749	0.011313
PlantCARE_368	PlantCARE	TC-rich repeats	GTTTTCTTAC	747	0.0112828
S000235	PLACE and PlantCARE	AUXRETGA2GMGH3	TGACGTGGC	746	0.0112677
PlantCARE_502	PlantCARE	C-repeat/DRE	TGGCCGAC	738	0.0111469
PlantCARE_24	PlantCARE	GATA-motif	AAGATAAGATT	734	0.0110864
PlantCARE_31	PlantCARE	ATCT-motif	AATCTAATCC	731	0.0110411
PlantCARE_124	PlantCARE	AT1-motif	ATTAATTTTACA	730	0.011026
PlantCARE_08	PlantCARE	ACE	AAAACGTTTA	721	0.0108901
S000222	PLACE and PlantCARE	BOX1PSGS2	ATAGAAATCAA	716	0.0108146
PlantCARE_93	PlantCARE	ATC-motif	AGCTATCCA	714	0.0107844
PlantCARE_45	PlantCARE	Box II	ACACGTTGT	691	0.010437
PlantCARE_129	PlantCARE	TC-rich repeats	ATTCTCTAAC	671	0.0101349
AthaMap_new13	AthaMap	AGL20MADS2	CAATAATTGG	654	0.00987811
PlantCARE_180	PlantCARE	Box III	CATTTACACT	645	0.00974217
PlantCARE_37	PlantCARE	Box II	ACACGTAGA	633	0.00956092
PlantCARE_63	PlantCARE	I-box	acGATAATC	632	0.00954582
PlantCARE_22	PlantCARE	3-AF1 binding site	AAGAGATATTT	621	0.00937967
S000071	PLACE	NONAMERMOTIFTAH3H4	CATCCAACG	611	0.00922863
S000398	PLACE	BBOXSITE1STPAT	GCTAAACAAT	606	0.00915311
PlantCARE_27	PlantCARE	GATA-motif	AAGGATAAGG	600	0.00906249
S000417	PLACE	E2FAT	TYTCCCGCC	594	0.00897186
S000361	PLACE and PlantCARE	HBOXPVCHS15	CCTACCNNNNNNNCTNNNNA	577	0.00871509
PlantCARE_136	PlantCARE	Circadian clock	CAAAGATATC	573	0.00865467
PlantCARE_274	PlantCARE	ABRE	GACACGTGGC	573	0.00865467
PlantCARE_297	PlantCARE	O2-site	GATGATGTGG	566	0.00854894
PlantCARE_197	PlantCARE	MSA-like	CCCAACGGT	564	0.00851874
S000217	PLACE	SITEIIBOSPCNA	TGGTCCCAC	561	0.00847342
S000331	PLACE	D4GMAUX28	TAGTGCTGT	550	0.00830728
S000490	PLACE	SORLREP5AT	TTGCATGACT	547	0.00826197
PlantCARE_439	PlantCARE	Unnamed__13	TCCAAGTATA	540	0.00815624
S000330	PLACE	D3GMAUX28	TATTTGCTTAA	540	0.00815624
AthaMap_new20	AthaMap	NAP	CACGTAAGT	534	0.00806561
S000302	PLACE and PlantCARE	LREBOXIPCCHS1	AACCTAACCT	529	0.00799009
PlantCARE_317	PlantCARE	Pc-CMA2c	GCCCACACA	520	0.00785415
S000233	PLACE	HDMOTIFPCPR2	CTAATTGTTTA	513	0.00774843
S000029	PLACE	CAATBOX2	GGCCAATCT	511	0.00771822
AthaMap_new12	AthaMap	AGL20MADS1	CTAAATATGG	489	0.00738593
S000155	PLACE	ELRENTCHN50	GGTCANNNAGTC	482	0.0072802
S000455	PLACE	PE2FNTRNR1A	ATTCGCGC	421	0.00635884
S000287	PLACE	SGBFGMGMAUX28	TCCACGTGTC	415	0.00626822
S000473	PLACE	TL1ATSAR	CTGAAGAAGAA	413	0.00623801
S000466	PLACE	HSRENTHSR203J	CAAAATTTTGTA	411	0.0062078
PlantCARE_186	PlantCARE	GC-motif	CCACGGGG	407	0.00614739
PlantCARE_219	PlantCARE	Plant AP-2-like	CGACCAGG	402	0.00607187
PlantCARE_295	PlantCARE	O2-site	GATGACATGG	400	0.00604166
PlantCARE_296	PlantCARE	O2-site	GATGATATGG	387	0.0058453
PlantCARE_255	PlantCARE	I-box	CTCTTATGCT	383	0.00578489
PlantCARE_71	PlantCARE	CTAG-motif	ACTAGCAGAA	382	0.00576978
PlantCARE_73	PlantCARE	HSE	AGAAAATTCG	378	0.00570937
S000262	PLACE	ABREDISTBBNNAPA	GCCACTTGTC	369	0.00557343
S000274	PLACE	MRNASTA1CRPSBD	CUCUUTGUTTUU	368	0.00555832
S000429	PLACE	UPRE2AT	CCACGTCATC	360	0.00543749
S000076	PLACE and PlantCARE	OCTAMERMOTIFTAH3H4	CGCGGATC	349	0.00527135
S000303	PLACE and PlantCARE	LREBOXIIPCCHS1	TCCACGTGGC	349	0.00527135
PlantCARE_309	PlantCARE	G-box	GCCACGTGGA	349	0.00527135
S000338	PLACE	AGL1ATCONSENSUS	NTTDCCWWWWNNGGWAAN	348	0.00525624
PlantCARE_78	PlantCARE	JERE	AGACCGCC	333	0.00502968
S000328	PLACE	D1GMAUX28	ACAGTTACTA	329	0.00496926
PlantCARE_09	PlantCARE	MBSII	AAAAGTTAGTTA	322	0.00486353
S000007	PLACE	ABADESI1	RTACGTGGCR	316	0.00477291
S000344	PLACE	AAGACGTAGATACL12	AAGACGTAG	310	0.00468228
PlantCARE_440	PlantCARE	Unnamed__11	TCCACATAGA	306	0.00462187
PlantCARE_276	PlantCARE	G-box	GACATGTGGT	305	0.00460676
S000116	PLACE	OCTAMOTIF2	CGCGGCAT	295	0.00445572
S000456	PLACE	VOZATVPP	GCGTNNNNNNNACGC	291	0.00439531
S000207	PLACE and PlantCARE	GT2OSPHYA	GCGGTAATT	290	0.0043802
PlantCARE_56	PlantCARE	box E	ACCCATCAAG	288	0.00434999
PlantCARE_378	PlantCARE	3-AF1 binding site	TAAGAGAGGAA	286	0.00431978
S000152	PLACE and PlantCARE	DREDR1ATRD29AB	TACCGACAT	279	0.00421406
PlantCARE_241	PlantCARE	F-box	CTATTCTCATT	270	0.00407812
S000236	PLACE	MSACRCYM	AGACCGTTG	267	0.00403281
PlantCARE_492	PlantCARE	MSA-like	TGCAACGGC	255	0.00385156
PlantCARE_199	PlantCARE	Unnamed__4	CCCACAGGC	255	0.00385156
S000301	PLACE	CONSERVED11NTZMATP1	ACGTATTAAAA	253	0.00382135
PlantCARE_431	PlantCARE	TCA-element	TCAGAAGAGG	250	0.00377604
S000054	PLACE	HSE	CTNGAANNTTCNAG	245	0.00370052
PlantCARE_334	PlantCARE	I-box	gGATAAGGTG	242	0.0036552
PlantCARE_98	PlantCARE	Box II	AGTCGTGGC	234	0.00353437
S000305	PLACE and PlantCARE	OBP1ATGST6	TACACTTTTGG	232	0.00350416
PlantCARE_15	PlantCARE	L-box	AAATTAACCAAC	228	0.00344374
S000220	PLACE	GRAZMRAB28	CATGCCGCC	223	0.00336822
PlantCARE_320	PlantCARE	GC-motif	GCCGCGCG	220	0.00332291
PlantCARE_436	PlantCARE	WUN-motif	TCATTACGAA	219	0.00330781
S000147	PLACE and PlantCARE	NONAMERATH4	AGATCGACG	217	0.0032776
S000014	PLACE and PlantCARE	ABRECE1HVA22	TGCCACCGG	214	0.00323229
PlantCARE_122	PlantCARE	Unnamed__2	ATTAAATTTTAAATT	206	0.00311145
PlantCARE_223	PlantCARE	Plant AP-2-like	CGCGCCGG	203	0.00306614
PlantCARE_457	PlantCARE	TATA-box	tcTATAAATAgg	201	0.00303593
S000388	PLACE	JASE1ATOPR1	CGTCAATGAA	200	0.00302083
PlantCARE_499	PlantCARE	ATC-motif	TGCTATCCG	199	0.00300572
S000343	PLACE	AGL3ATCONSENSUS	TTWCYAWWWWTRGWAA	195	0.00294531
S000095	PLACE	RBCSBOX3PS	ATCATTTTCACT	184	0.00277916
PlantCARE_109	PlantCARE	Box III	atCATTTTCACt	184	0.00277916
S000016	PLACE and PlantCARE	ACGTROOT1	GCCACGTGGC	183	0.00276406
PlantCARE_234	PlantCARE	ACE	CTAACGTATT	181	0.00273385
S000163	PLACE	O2F2BE2S1	GCCACCTCAT	176	0.00265833
PlantCARE_192	PlantCARE	I-box	cCATATCCAAT	176	0.00265833
S000249	PLACE	VSF1PVGRP18	GCTCCGTTG	170	0.0025677
S000337	PLACE	DR5GMGH3	CCTTTTGTCTC	169	0.0025526
S000327	PLACE	C2GMAUX28	AATAATAATAATAATAAATA	169	0.0025526
PlantCARE_119	PlantCARE	GT1-motif	ATGGTGGTTGG	166	0.00250729
S000027	PLACE	GCAACREPEATZMZEIN	GCAACGCAAC	165	0.00249218
S000057	PLACE	HSELIKENTGLN2	AGGAATTCCT	161	0.00243177
PlantCARE_423	PlantCARE	I-box	TATTATCTAGA	160	0.00241666
S000216	PLACE	SITEIIAOSPCNA	TGGGCCCGT	159	0.00240156
AthaMap_new05	AthaMap	bZIP19	ATGTCGACAY	157	0.00237135
PlantCARE_367	PlantCARE	O2-site	GTTGACGTGA	156	0.00235625
S000355	PLACE	ACEATCHS	GACACGTAGA	156	0.00235625
S000345	PLACE and PlantCARE	HY5AT	TGACACGTGGCA	152	0.00229583
PlantCARE_496	PlantCARE	G-box	TGCCACGTGTCA	152	0.00229583
S000015	PLACE and PlantCARE	ABRETAEM	GGACACGTGGC	151	0.00228073
S000322	PLACE	LS7ATPR1	ACGTCATAGA	149	0.00225052
S000342	PLACE	AGAMOUSATCONSENSUS	TTDCCWWWWWWGGHAA	144	0.002175
S000192	PLACE and PlantCARE	ACIPVPAL2	CCCACCTACC	142	0.00214479
PlantCARE_311	PlantCARE	G-box	GCCACGTGGCA	138	0.00208437
S000380	PLACE	GBOXSORBCS1	TCCACGTGGT	137	0.00206927
S000045	PLACE	GLUTAACAOS	AACAAACTCTAT	136	0.00205416
S000351	PLACE	GCBP2ZMGAPC4	GTGGGCCCG	135	0.00203906
PlantCARE_376	PlantCARE	G-box	TAACACGTAG	134	0.00202396
PlantCARE_318	PlantCARE	Pc-CMA2c	GCCCACGCA	131	0.00197864
S000218	PLACE	ABREAZMRAB28	GCCACGTGGG	131	0.00197864
S000099	PLACE	RSEPVGRP1	CAACTTTCATAT	131	0.00197864
S000204	PLACE	BOX2PSGS2	TCTAAGCAAAG	130	0.00196354
S000324	PLACE	GBOXPC	ACCACGTGGC	130	0.00196354
S000358	PLACE	RBENTGA3	TCCAACTTGGA	129	0.00194843
PlantCARE_33	PlantCARE	ATCT-motif	AATCTGATCG	127	0.00191823
S000237	PLACE	C1MOTIFZMBZ2	TAACTSAGTTA	127	0.00191823
S000140	PLACE and PlantCARE	ABREA2HVA1	CCTACGTGGC	126	0.00190312
PlantCARE_06	PlantCARE	MBSI	aaaAaaC(G/C)GTTA	122	0.00184271
S000017	PLACE and PlantCARE	OPAQUE2ZM22Z	TCCACGTAGA	120	0.0018125
S000325	PLACE	B2GMAUX28	CTTGTCGTCA	119	0.00179739
S000164	PLACE	O2F3BE2S1	TCCACGTACT	118	0.00178229
PlantCARE_25	PlantCARE	I-box	AAGATAAGGCT	118	0.00178229
S000313	PLACE	CPRFPCCHS	CCACGTGGCC	117	0.00176718
S000495	PLACE	WINPSTPIIIK	AAGCGTAAGT	114	0.00172187
S000118	PLACE and PlantCARE	ABRE3HVA22	GCCACGTACA	113	0.00170677
PlantCARE_303	PlantCARE	GC-repeat	GCACCGAGC	113	0.00170677
PlantCARE_215	PlantCARE	CGT-motif	CCTGAACGC	108	0.00163125
PlantCARE_461	PlantCARE	AC-I	TCTCACCAACC	107	0.00161614
PlantCARE_459	PlantCARE	4cl-CMA2b	TCTCACCAACC	107	0.00161614
PlantCARE_460	PlantCARE	L-box	TCTCACCAACC	107	0.00161614
PlantCARE_273	PlantCARE	ACE	GACACGTATG	104	0.00157083
PlantCARE_155	PlantCARE	G-box	CACACATGGAA	103	0.00155573
PlantCARE_323	PlantCARE	P-box	GCCTTTTGAGT	100	0.00151041
S000272	PLACE	GBOX10NT	GCCACGTGCC	99	0.00149531
S000423	PLACE	IBOXLSCMCUCUMISIN	AGATATGATAAAA	97	0.0014651
PlantCARE_229	PlantCARE	ABRE	CGTACGTGCA	97	0.0014651
PlantCARE_351	PlantCARE	HD-Zip 3	GTAAT(G/C)ATTAC	95	0.00143489
S000475	PLACE	HDZIPIIIAT	GTAATSATTAC	95	0.00143489
S000219	PLACE	ABREBZMRAB28	TCCACGTCTC	95	0.00143489
PlantCARE_278	PlantCARE	CE3	GACGCGTGTC	94	0.00141979
S000018	PLACE	ACGTSEED2	ACACACGTCAA	91	0.00137448
PlantCARE_117	PlantCARE	I-box	atGATAAGGTC	91	0.00137448
S000162	PLACE	O2F1BE2S1	TCCACGTCGA	89	0.00134427
PlantCARE_139	PlantCARE	AAAC-motif	CAACAAAAACCT	89	0.00134427
PlantCARE_353	PlantCARE	I-box	GTATAAGGCC	87	0.00131406
S000135	PLACE and PlantCARE	ABRE3HVA1	GCAACGTGTC	86	0.00129896
S000290	PLACE and PlantCARE	ABREMOTIFIOSRAB16B	AGTACGTGGC	86	0.00129896
S000323	PLACE	LS5ATPR1	TCTACGTCAC	86	0.00129896
S000208	PLACE	BOX1PVCHS15	TAAAAGTTAAAAAC	84	0.00126875
PlantCARE_142	PlantCARE	CAAT-box	CAACCAACTCC	83	0.00125364
PlantCARE_151	PlantCARE	AAAC-motif	CAATCAAAACCT	79	0.00119323
PlantCARE_143	PlantCARE	Pc-CMA2a	CAACCAATGAAAA	77	0.00116302
PlantCARE_305	PlantCARE	Unnamed__6	GCATTTTTATCA	77	0.00116302
PlantCARE_441	PlantCARE	G-box	TCCACATGGCA	76	0.00114791
PlantCARE_222	PlantCARE	GC-motif	CGCCGCGCA	74	0.00111771
PlantCARE_272	PlantCARE	G-box	GACACGTAGT	74	0.00111771
PlantCARE_70	PlantCARE	ACE	ACTACGTTGG	72	0.0010875
PlantCARE_362	PlantCARE	RbcS-CMA7a	GTCGATAAGG	71	0.00107239
S000282	PLACE	CE3OSOSEM	AACGCGTGTC	70	0.00105729
PlantCARE_169	PlantCARE	3-AF3 binding site	CACTATCTAAC	70	0.00105729
S000393	PLACE	ARECOREZMGAPC4	AGCAACGGTC	69	0.00104219
PlantCARE_60	PlantCARE	Chs-unit 1 m1	ACCTACCACAC	68	0.00102708
S000096	PLACE	RBCSGBOXPS	CACATGGCACT	68	0.00102708
S000117	PLACE and PlantCARE	ABRE2HVA22	CGCACGTGTC	65	0.000981769
PlantCARE_464	PlantCARE	L-box	TCTCACCTACC	61	0.000921353
S000279	PLACE	5256BOXLELAT5256	TGTGGTTATATA	60	0.000906249
PlantCARE_39	PlantCARE	G-box	ACACGTG(G/t)CACC	60	0.000906249
PlantCARE_428	PlantCARE	G-box	TCACACGTGGC	59	0.000891144
PlantCARE_94	PlantCARE	CAAT-box	AGCTCAATTTCA	57	0.000860936
S000145	PLACE	ABREBNNAPA	CGCCACGTGTCC	56	0.000845832
PlantCARE_375	PlantCARE	AACA-motif	TAACAAACTCCA	55	0.000830728
S000293	PLACE	SPHZMC1	CGTCCATGCAT	54	0.000815624
PlantCARE_523	PlantCARE	G-box	TTCCACGTGGCA	53	0.00080052
PlantCARE_168	PlantCARE	TATA-box	CACTATATAAAG	52	0.000785415
PlantCARE_543	PlantCARE	MBSI	TTTTTACGGTTA	50	0.000755207
PlantCARE_299	PlantCARE	GTGGC-motif	GATTCTGTGGC	50	0.000755207
PlantCARE_90	PlantCARE	GC-motif	AGCGCGCCG	50	0.000755207
PlantCARE_256	PlantCARE	C-box	CTGACGTCAG	47	0.000709895
PlantCARE_341	PlantCARE	RbcS-CMA7a	GGCGATAAGG	47	0.000709895
PlantCARE_91	PlantCARE	GC-motif	AGCGCGGCC	45	0.000679686
PlantCARE_271	PlantCARE	ABRE	GACACGTACGT	45	0.000679686
S000428	PLACE	UPRE1AT	ATTGGTCCACG	44	0.000664582
PlantCARE_130	PlantCARE	Chs-CMA2b	ATTGCAACTCAA	44	0.000664582
PlantCARE_89	PlantCARE	GC-motif	AGCGAGCCG	44	0.000664582
PlantCARE_59	PlantCARE	Chs-unit 1 m1	ACCTAACCTCC	43	0.000649478
S000019	PLACE	ACGTSEED3	GTACGTGGCG	40	0.000604166
S000503	PLACE	L4DCPAL1	AATCTCCAACCA	40	0.000604166
S000188	PLACE	RNFG1OS	GATCATCGATC	38	0.000573957
S000261	PLACE	CYTOSITECSHPRA	AAGATTGATTGAG	38	0.000573957
PlantCARE_214	PlantCARE	Unnamed__15	CCTCTCCCGTC	37	0.000558853
PlantCARE_227	PlantCARE	GC-motif	CGGCGCCCT	37	0.000558853
PlantCARE_442	PlantCARE	AC-II	TCCACCAACCCC	36	0.000543749
PlantCARE_322	PlantCARE	G-box	GCCTTGTGTAG	36	0.000543749
PlantCARE_112	PlantCARE	L-box	ATCCCACCTAC	34	0.000513541
PlantCARE_188	PlantCARE	Unnamed__2	CCACGTCACCG	33	0.000498437
PlantCARE_242	PlantCARE	AC-II	CTCACCAACCCC	32	0.000483333
PlantCARE_44	PlantCARE	G-box	ACACGTGTCACC	32	0.000483333
PlantCARE_206	PlantCARE	Motif IIb	CCGCCGCGCT	29	0.00043802
PlantCARE_393	PlantCARE	Unnamed__17	TAGGAGCAGCT	29	0.00043802
S000225	PLACE	BOXBPSAS1	AAACGACACCGTTT	29	0.00043802
S000089	PLACE	PR2GCNT	TAARAGCCGCC	29	0.00043802
PlantCARE_312	PlantCARE	G-box	GCCACGTGGTA	29	0.00043802
PlantCARE_357	PlantCARE	CATTAT-motif	GTCATTATCGG	28	0.000422916
PlantCARE_42	PlantCARE	G-box	ACACGTGGCACC	28	0.000422916
S000050	PLACE	GLUTECOREOS	CTTTCGTGTAC	27	0.000407812
PlantCARE_265	PlantCARE	CAG-motif	GAAAGGCAGAC	26	0.000392708
PlantCARE_55	PlantCARE	H-box	ACCATTTTCACTC	26	0.000392708
S000113	PLACE	TRANSTART	TAAACAATGGCT	26	0.000392708
S000165	PLACE	GARE2	RTAACARANTCYGG	25	0.000377604
S000320	PLACE and PlantCARE	ELEMENT2GMLBC3	CTTAAATTATTTATTT	25	0.000377604
S000011	PLACE	ABASEED1	TGTTACGTGCC	25	0.000377604
PlantCARE_455	PlantCARE	G-box	TCCTCGTGGCA	25	0.000377604
S000379	PLACE and PlantCARE	DE1PSPRA2	GGATTTTACAGT	23	0.000347395
PlantCARE_512	PlantCARE	Y-box	TGTGGAGGAGCA	23	0.000347395
PlantCARE_427	PlantCARE	AC-II	TCAACCAACTCC	23	0.000347395
PlantCARE_510	PlantCARE	AuxRE	TGTCTCAATAAG	23	0.000347395
PlantCARE_257	PlantCARE	GATT-motif	CTGCAGATTTCT	22	0.000332291
S000010	PLACE	RYREPEAT4	TCCATGCATGCAC	22	0.000332291
PlantCARE_365	PlantCARE	Box II	GTGGATATTATAT	22	0.000332291
S000369	PLACE	CCTCGTGTCTCGMGH3	CCTCGTGTCTC	21	0.000317187
S000268	PLACE	OCETYPEIINTHISTONE	TCACGCGGATC	21	0.000317187
S000376	PLACE	AMMORESVDCRNIA1	GGCCCCGGG	21	0.000317187
PlantCARE_429	PlantCARE	AC-II	TCACCAACCCCC	20	0.000302083
PlantCARE_172	PlantCARE	LS7	CAGATTTATTTTTA	19	0.000286979
PlantCARE_220	PlantCARE	I-box	cGATAAGGCG	19	0.000286979
PlantCARE_243	PlantCARE	L-box	CTCACCTACCAA	19	0.000286979
PlantCARE_29	PlantCARE	ACA-motif	AATCACAACCATA	19	0.000286979
S000356	PLACE	MREATCHS	TCTAACCTACCA	18	0.000271875
S000008	PLACE	ABADESI2	GGACGCGTGGC	18	0.000271875
PlantCARE_307	PlantCARE	G-box	GCCACCTGGCA	18	0.000271875
PlantCARE_420	PlantCARE	A-box	TATCCATCCATCC	17	0.00025677
S000291	PLACE and PlantCARE	ABREMOTIFIIIOSRAB16B	GCCGCGTGGC	17	0.00025677
S000266	PLACE	TDBA12NTCHN50	TGACTTTCTGAC	17	0.00025677
PlantCARE_171	PlantCARE	G-box	CAGACGTGGCA	17	0.00025677
PlantCARE_267	PlantCARE	Chs-CMA2b	GAACCTACACAC	17	0.00025677
PlantCARE_363	PlantCARE	Box II	GTGAGGTAATAT	16	0.000241666
PlantCARE_207	PlantCARE	ABRE	CCGCGTAGGC	15	0.000226562
S000206	PLACE	GBOXRELOSAMY3	CTACGTGGCCA	14	0.000211458
PlantCARE_177	PlantCARE	GTGGC-motif	CATCGTGTGGC	14	0.000211458
PlantCARE_259	PlantCARE	G-box	CTTCCACGTGGCA	14	0.000211458
PlantCARE_277	PlantCARE	P-box	GACCAAACTCGT	14	0.000211458
PlantCARE_326	PlantCARE	Unnamed__16	GCTGCCCGTC	13	0.000196354
PlantCARE_346	PlantCARE	Motif I	gGTACGTGGCG	13	0.000196354
S000009	PLACE	ABAREG2	ATGTACGAAGC	12	0.00018125
S000193	PLACE and PlantCARE	ACIIPVPAL2	CCACCAACCCCC	12	0.00018125
S000047	PLACE and PlantCARE	GLUTEBOX2OSGT2	TCCGTGTACCA	12	0.00018125
S000504	PLACE	L1DCPAL1	ATTCACCTACCC	12	0.00018125
PlantCARE_175	PlantCARE	GTGGC-motif	CAGCGTGTGGC	12	0.00018125
PlantCARE_451	PlantCARE	G-box	tcCACGTGTCACT	12	0.00018125
PlantCARE_57	PlantCARE	Chs-unit 1 m1	ACCTAACCCGC	12	0.00018125
PlantCARE_28	PlantCARE	A-box	AATAACAAACTCC	11	0.000166146
PlantCARE_58	PlantCARE	Chs-unit 1 m1	ACCTAACCCGG	11	0.000166146
PlantCARE_34	PlantCARE	Unnamed__3	AATGATGTGTCAAT	10	0.000151041
PlantCARE_140	PlantCARE	P-box	CAACAAACCCCTT	10	0.000151041
S000509	PLACE	ESPASGL01	ACATGTCATCATGT	9	0.000135937
S000036	PLACE	EREGCC	TAAGAGCCGCC	9	0.000135937
S000212	PLACE	SITE3SORPS1	AGTTAGTTAAAAGA	9	0.000135937
S000209	PLACE	BOX2PVCHS15	CTGTGATTAAATAT	8	0.000120833
S000221	PLACE	ABRECE3ZMRAB28	ACGCGCCTCCTC	8	0.000120833
PlantCARE_173	PlantCARE	LS7	CAGATTTCTTTTGA	8	0.000120833
PlantCARE_463	PlantCARE	4cl-CMA2b	TCTCACCAACCCCA	7	0.000105729
PlantCARE_493	PlantCARE	TGGCA-motif	TGCACCAATGGCA	7	0.000105729
PlantCARE_250	PlantCARE	GATT-motif	CTCCTGATTGGA	7	0.000105729
PlantCARE_526	PlantCARE	SARE	TTCGACCATCTT	7	0.000105729
PlantCARE_354	PlantCARE	Chs-CMA2b	GTATCTACTCAC	6	9.06249e-05
PlantCARE_35	PlantCARE	ACA-motif	AATTACAGCCATT	6	9.06249e-05
S000210	PLACE	BOX3PVCHS15	TATTGGTTACTAAA	6	9.06249e-05
PlantCARE_324	PlantCARE	ACE	GCGACGTACC	6	9.06249e-05
PlantCARE_450	PlantCARE	G-box	TCCACGTGGCATT	6	9.06249e-05
PlantCARE_527	PlantCARE	SARE	TTCGACCTCCTT	5	7.55207e-05
S000267	PLACE	OCETYPEINTHISTONE	CCACGTCANCGATCCGCG	5	7.55207e-05
S000412	PLACE	14BPATERD1	CACTAAATTGTCAC	5	7.55207e-05
PlantCARE_106	PlantCARE	Chs-CMA2c	ATATACGTGAAGG	5	7.55207e-05
PlantCARE_262	PlantCARE	Sbp-CMA1c	CTTTATCTCTTCCA	5	7.55207e-05
PlantCARE_437	PlantCARE	Unnamed__7	TCATTCCACGTAGA	5	7.55207e-05
S000048	PLACE	GLUTEBP1OS	AAGCAACACACAAC	4	6.04166e-05
S000120	PLACE	ABRE3OSRAB16	GTACGTGGCGC	4	6.04166e-05
PlantCARE_434	PlantCARE	4cl-CMA2a	TCATCACCTAACCA	4	6.04166e-05
PlantCARE_483	PlantCARE	Box-W3	TGACtaaataGTCA	4	6.04166e-05
S000141	PLACE	ABRECE3HVA1	ACGCGTGTCCTC	4	6.04166e-05
S000230	PLACE	PREMOTIFNPCABE	ACCGGCCCACTT	4	6.04166e-05
S000271	PLACE	SRENTTTO1	TGGTAGGTGAGAT	4	6.04166e-05
S000307	PLACE	ELRE2PCPAL1	ATTCTCACCTACCA	4	6.04166e-05
PlantCARE_128	PlantCARE	L-box	attctcaCCTACCA	4	6.04166e-05
PlantCARE_238	PlantCARE	HMG-TATA-region	CTATAAATACATTTC	4	6.04166e-05
PlantCARE_298	PlantCARE	TGGCA-motif	GATGGAAGTGGCA	4	6.04166e-05
PlantCARE_335	PlantCARE	I-box	GGATGAGATAAGA(T/c)T	4	6.04166e-05
PlantCARE_379	PlantCARE	Unnamed__1	tAAGTCATAACTGa	4	6.04166e-05
PlantCARE_511	PlantCARE	AuxRE	TGTCTCctcAATAAG	3	4.53124e-05
S000195	PLACE	RE1ASPHYA3	CATGGGCGCGG	3	4.53124e-05
PlantCARE_332	PlantCARE	GGA-motif	GGAGACGCTTTGT	3	4.53124e-05
S000060	PLACE	LEGUMINBOXLEGA5	TCCATAGCCATGCAWRCTGMAGAATGTC	3	4.53124e-05
S000448	PLACE	WBOXGACAD1A	AGTCAAAATTGACC	3	4.53124e-05
PlantCARE_176	PlantCARE	Unnamed__2	catCCATGTCATATT	3	4.53124e-05
PlantCARE_245	PlantCARE	P-box	CTCCAACAAACCCC	3	4.53124e-05
PlantCARE_249	PlantCARE	GATT-motif	CTCCTGATTAGC	3	4.53124e-05
PlantCARE_313	PlantCARE	G-box	GCCACGTGTCACTC	3	4.53124e-05
PlantCARE_327	PlantCARE	AC-I	GCTTACCTACCA	3	4.53124e-05
PlantCARE_462	PlantCARE	4cl-CMA2b	TCTCACCAACCACA	3	4.53124e-05
PlantCARE_522	PlantCARE	P-box	TTCCAACAAACCCC	2	3.02083e-05
PlantCARE_48	PlantCARE	LAMP element	ACAGAATCTTATCC	2	3.02083e-05
PlantCARE_507	PlantCARE	Unnamed__5	TGTAATAATATATTTATATT	2	3.02083e-05
PlantCARE_328	PlantCARE	Sbp-CMA1c	GCTTATCTGGTCCA	2	3.02083e-05
PlantCARE_239	PlantCARE	HMG-TATA-region	CTATAAATGCATTTC	2	3.02083e-05
PlantCARE_126	PlantCARE	4cl-CMA1b	ATTCCGATAAACT	2	3.02083e-05
S000260	PLACE	AS1LIKECSHPRA	AAATGACGAAAATGC	2	3.02083e-05
S000276	PLACE and PlantCARE	AACAOSGLUB1	CAACAAACTATATC	2	3.02083e-05
S000319	PLACE and PlantCARE	ELEMENT1GMLBC3	GATATATTAATATTTTATTTTATA	2	3.02083e-05
PlantCARE_452	PlantCARE	FP56	TCCCCATTTTACCCCT	2	3.02083e-05
S000134	PLACE	ABRE2HVA1	CCTACGTGGCGG	2	3.02083e-05
S000151	PLACE	MEJARELELOX	GATACANNAATNTGATG	2	3.02083e-05
S000346	PLACE	OCSGMGH24	CGGTTTACGTAATCTCTTACATCA	2	3.02083e-05
S000357	PLACE	OCSGMHSP26A	TGATGTAAGAGATTACGTAA	2	3.02083e-05
S000434	PLACE	SB3NPABC1	TTATGAACAGTAATT	2	3.02083e-05
PlantCARE_120	PlantCARE	Chs-CMA2c	ATGTACGTGGAGG	2	3.02083e-05
PlantCARE_336	PlantCARE	I-box	GGATGAGATAAGACT	2	3.02083e-05
PlantCARE_337	PlantCARE	I-box	GGATGAGATAAGATT	2	3.02083e-05
PlantCARE_524	PlantCARE	Unnamed__4	TTCCGTGTACCAC	2	3.02083e-05
PlantCARE_316	PlantCARE	Unnamed__8	GCCCAACCCAACCCAAC	1	1.51041e-05
PlantCARE_340	PlantCARE	GC-repeat	GGCCTCGCCACG	1	1.51041e-05
PlantCARE_174	PlantCARE	Pc-CMA2a	CAGCCAATCACAG	1	1.51041e-05
S000309	PLACE	TEFBOXATEEF1AA1	AGGGGCATAATGGTAA	1	1.51041e-05
PlantCARE_18	PlantCARE	Alpha4	AACCCAtcatgagcccacacatttgttgtttctAACCCA	1	1.51041e-05
PlantCARE_260	PlantCARE	4cl-CMA1c	CTTTACCAACCCCC	1	1.51041e-05
PlantCARE_84	PlantCARE	Pc-CMA2b	AGATAATACCCTTTA	1	1.51041e-05
S000062	PLACE	LREBOX3PSRBCS3	ACTATTTTCACTATC	1	1.51041e-05
S000094	PLACE	RBCSBOX2PS	GTGTGGTTAATATG	1	1.51041e-05
S000150	PLACE	GRAZMRAB17	CACTGGCCGCCC	1	1.51041e-05
S000228	PLACE	BOXICHS	GTCCMTCMAACCTAMC	1	1.51041e-05
S000257	PLACE	TACBBFNTEAS4	ACTCTACAGTACTC	1	1.51041e-05
S000326	PLACE	C1GMAUX28	TGAAAACAGTGAGTTA	1	1.51041e-05
PlantCARE_114	PlantCARE	ACA-motif	ATCGACAGCCATT	1	1.51041e-05
PlantCARE_247	PlantCARE	P-box	CTCCAACCATCCAA	1	1.51041e-05
PlantCARE_539	PlantCARE	Unnamed__7	TTTCTTGCGTTTTTTGGCATAT	1	1.51041e-05
PlantCARE_77	PlantCARE	Unnamed__4	agaaatgCCACGTGGacgaatac	0	0
PlantCARE_468	PlantCARE	Unnamed__1	tcttaCACGTGgcacctc	0	0
PlantCARE_47	PlantCARE	GT1-motif	ACAGAAGTAGGTTAATCAATTTCAGGTTAATCAAAGTGGAGATCGGAAAG	0	0
PlantCARE_66	PlantCARE	ABRE	ACGTACGTGTCGCGC	0	0
PlantCARE_372	PlantCARE	AT-rich sequence	TAAAATACTATCCATTCGTTAATAGTAAAATACT	0	0
PlantCARE_62	PlantCARE	C-box	ACGAGCACCGCC	0	0
PlantCARE_226	PlantCARE	LS7	CGGATAAGGGCAATA	0	0
PlantCARE_280	PlantCARE	Chs-CMA2c	GAGCACGTGCAAC	0	0
PlantCARE_542	PlantCARE	Unnamed__7	ttttgccACGTCAcatgctg	0	0
S000211	PLACE	SITE1SORPS1	TCATGGTAACAATT	0	0
S000311	PLACE and PlantCARE	TEF1BOXATA1	ACAGGGGCATAATGGTAATTTAAA	0	0
S000304	PLACE and PlantCARE	OBF5ATGST6	ATCTTATGTCATTGATGACGACCTCC	0	0
S000306	PLACE and PlantCARE	ELRE1PCPAL1	CTCCAACAAACCCCTTC	0	0
S000384	PLACE and PlantCARE	JERECRSTR	CTCTTAGACCGCCTTCTTTGAAAG	0	0
S000061	PLACE and PlantCARE	LREBOX2PSRBCS3	TGTGTGGTTAATATG	0	0
PlantCARE_02	PlantCARE	Cab-CMA4	(G/c)(C/a)ACCAAT(G/c)(G/c)CA(T/a)CCAAGCNNC(A/g)GAT(T/a)(T/a)N(T/g)(T/g)N(T/a)(T/a)(T/c)A	0	0
PlantCARE_05	PlantCARE	MPE	AAAAAAAAAAAAAGAAAGAAAAAAAAGAAAAAGAAAAA	0	0
PlantCARE_100	PlantCARE	E2F	AGTGGCGGNNNNNTTTGAA	0	0
PlantCARE_108	PlantCARE	Unnamed__5	atatcaTGAGTCActtca	0	0
PlantCARE_110	PlantCARE	Unnamed__6	atccacCTTTCGTGTACc	0	0
PlantCARE_111	PlantCARE	E4-TATA-box	ATCCATTTCTATATAAAGAAACATA	0	0
PlantCARE_113	PlantCARE	Footprint A	ATCCTATCTCATCCATTT	0	0
PlantCARE_115	PlantCARE	Z-motif	ATCTATTCGTATACGTGTCAC	0	0
PlantCARE_121	PlantCARE	Silencer	ATTAAAAGTTAAAAACACA	0	0
PlantCARE_127	PlantCARE	HSE	ATTCCTTTCTGAAACGTTC	0	0
PlantCARE_132	PlantCARE	DREP-module	ATTTATCCTCCAAAAATCA	0	0
PlantCARE_154	PlantCARE	E4-ERE	CACAAGTTTGTTTTTGTTTTTACTACCAACAA	0	0
PlantCARE_159	PlantCARE	GCCCG-motif	CACGGGTCGATCAGCCCG	0	0
PlantCARE_160	PlantCARE	Chs-CMA3	CACGT(G/a)N(4;8)A(G/c)CTACC(A/c)TACTTNNTAN(7;16)TATAAA(T/a)(T/a)	0	0
PlantCARE_17	PlantCARE	Footprint A	AACCAATCTCATCCATCC	0	0
PlantCARE_179	PlantCARE	Unnamed__1	catgtCACGTGccaactg	0	0
PlantCARE_190	PlantCARE	Chs-unit 1	CCACGTGGCCATCCGGTGGCCGTCCCTCCAACCTAACCTCC	0	0
PlantCARE_191	PlantCARE	Chs-unit 1	CCACGTGGCGGCCCATCCGCCCGTCCAACTGACCTAACCCGG	0	0
PlantCARE_193	PlantCARE	Chs-unit 1 m2	CCATCCGCCCGTCCAAC	0	0
PlantCARE_194	PlantCARE	Chs-unit 1 m2	CCATCCTCCCGTCAATG	0	0
PlantCARE_201	PlantCARE	PE3	CCCATCCGCGCCGGTCA	0	0
PlantCARE_204	PlantCARE	4cl-CMA1c	CCCCTTTACCAACCCC	0	0
PlantCARE_225	PlantCARE	RbcS-CMA6b	CGGACGTGAGCCATCCCAACCACATCT	0	0
PlantCARE_235	PlantCARE	L-box	CTACCTACCCTCTAATATC	0	0
PlantCARE_236	PlantCARE	HSE	CTAGAAACTTCTCGAG	0	0
PlantCARE_237	PlantCARE	HSE	CTAGAACTGTAGAGAAATCTCCAGAACTTACCAGAAGCTACA	0	0
PlantCARE_240	PlantCARE	Box-C	CTATTATTACCTGGTCAGCTTT	0	0
PlantCARE_251	PlantCARE	Sbp-CMA1a	CTCTATCTTCTCCGG	0	0
PlantCARE_252	PlantCARE	Sbp-CMA1	CTCTATCTTCTCCGGNGCCACGTTGGCCCCNGCTTATCTGGTCCA	0	0
PlantCARE_253	PlantCARE	HSE	CTCTGGAACCTTTCAGAAATATC	0	0
PlantCARE_263	PlantCARE	Unnamed__5	ctttcaaTGACGTgtccaac	0	0
PlantCARE_266	PlantCARE	LS5/LS6	GAACCAATCCCAACCAAGC	0	0
PlantCARE_268	PlantCARE	HSE	GAAGAAAATGTTTTAAAAACT	0	0
PlantCARE_270	PlantCARE	TGGCA	GACACCAAGTGGCA	0	0
PlantCARE_275	PlantCARE	ACE	GACACGTGTTCGATGACGTGGT	0	0
PlantCARE_281	PlantCARE	Unnamed__1	GAGGGTATtttcGTAA	0	0
PlantCARE_285	PlantCARE	HSE	GATAAGTACAGAATATTTCAGAA	0	0
PlantCARE_292	PlantCARE	C-repeat/DRE	gatcANT(T/a)NA(T/C)(G/T)(G/A)CCGAC(C/A)T(G/c)N(T/G)TT(T/C)(T/C)	0	0
PlantCARE_302	PlantCARE	LS5/LS6	GCACCAATGGCATCCAAGC	0	0
PlantCARE_314	PlantCARE	G-box	GCCACGTTGGCCCC	0	0
PlantCARE_329	PlantCARE	PE1	GGAAATAGCAAATGTTAAAAATA	0	0
PlantCARE_331	PlantCARE	Silencer	GGACGCACTGTGATTAAATAT	0	0
PlantCARE_342	PlantCARE	RE1	GGGCGCGGAACAAGGATCGGCGCGCCACGCC	0	0
PlantCARE_355	PlantCARE	Box I	GTCAATGGACCTAACCC	0	0
PlantCARE_358	PlantCARE	Box I	GTCCAACTGACCTAACCCGG	0	0
PlantCARE_359	PlantCARE	Box I	GTCCATCAAACCTACCACAC	0	0
PlantCARE_360	PlantCARE	Box I	GTCCATCTAACCTACCAC	0	0
PlantCARE_361	PlantCARE	Box I	GTCCCTCCAACCTAACCT	0	0
PlantCARE_369	PlantCARE	HSE	TAAAAACTTTAGAAACTCT	0	0
PlantCARE_38	PlantCARE	Chs-unit 1	ACACGTAGATCTTCATCTGCCCGTCCATCTAACCTACCACAC	0	0
PlantCARE_380	PlantCARE	GTCA direct repeat	TAAGTCATAACTGATGA	0	0
PlantCARE_387	PlantCARE	Unnamed__24	tacggTGCCCTTgGTAGAAcaacatccttatccctata	0	0
PlantCARE_390	PlantCARE	Motifs I & IIa	TACGTGGCgccaCCGCCGCGCCT	0	0
PlantCARE_407	PlantCARE	C-repeat/DRE	TATACTACCGACATGAGTTCCAAAAAGC	0	0
PlantCARE_422	PlantCARE	Box-C	TATTACCTGGTCACGCTTTCATA	0	0
PlantCARE_424	PlantCARE	Unnamed__1	tattcCACGTGgccatcc	0	0
PlantCARE_432	PlantCARE	Sbp-CMA1a	TCATATCTTCTTCAG	0	0
PlantCARE_433	PlantCARE	4cl-CMA2a	TCATCACCTAACAC	0	0
PlantCARE_435	PlantCARE	Chs-unit 1 m2	TCATCTGCCCGTCCATC	0	0
PlantCARE_453	PlantCARE	Chs-unit 1 m2	TCCGGTGGCCGTCCCTC	0	0
PlantCARE_46	PlantCARE	Chs-unit 1	ACACGTTGTGCTTCATCTGCCCGTCCATCAAACCTACCACAC	0	0
PlantCARE_470	PlantCARE	G-box	TGACACGTGGCTCT	0	0
PlantCARE_471	PlantCARE	Prolamin-box	tgacaTGTAAAGcgaaa	0	0
PlantCARE_472	PlantCARE	Prolamin-box	tgacaTGTAAAGtgaat	0	0
PlantCARE_473	PlantCARE	Prolamin-box	tgacaTGTAAAGttaat	0	0
PlantCARE_474	PlantCARE	Prolamin-box	tgacaTGTAAAGttgat	0	0
PlantCARE_476	PlantCARE	As-1-box	TGACGAATGCGATGACC	0	0
PlantCARE_481	PlantCARE	Prolamin-box	tgacgTGTAAAGgtgaa	0	0
PlantCARE_482	PlantCARE	Prolamin-box	tgacgTGTAAAGtaaat	0	0
PlantCARE_484	PlantCARE	Prolamin-box	tgagaTGTAAAGtgaat	0	0
PlantCARE_485	PlantCARE	Prolamin-box	tgagcTGTAAAGtgaat	0	0
PlantCARE_488	PlantCARE	3-AF5 binding site	TGCAAACTTTATCAT	0	0
PlantCARE_49	PlantCARE	CellCycle-1b	acagaggTGACGTggcatca	0	0
PlantCARE_491	PlantCARE	Unnamed__25	TGCAACGCAACATTCCAAAACCAT	0	0
PlantCARE_497	PlantCARE	Prolamin-box	tgccaTGTAAAGatgac	0	0
PlantCARE_500	PlantCARE	Endosperm-box	TGGAAGGTTAGTATGATGACATG	0	0
PlantCARE_501	PlantCARE	Box-1	TGGAGGCTGGTTGGAGA	0	0
PlantCARE_506	PlantCARE	Endosperm-box	TGTAAAG(G/T)TANTGNGATGNNCATG	0	0
PlantCARE_508	PlantCARE	Prolamin-box	tgtagTGTAAAGtaaaa	0	0
PlantCARE_509	PlantCARE	Prolamin-box	tgtagTGTAAAGtgaaa	0	0
PlantCARE_51	PlantCARE	Box II	ACATAATAGCCACATATT	0	0
PlantCARE_515	PlantCARE	Box II	tGTGTGGTTAATATG	0	0
PlantCARE_516	PlantCARE	Prolamin-box	tgtttTGCAAAGctcca	0	0
PlantCARE_517	PlantCARE	4cl-CMA1	TT(A/G)CCCCT(A/G)A(C/A)CAA(A/C)CCT(C/A)ANAT(T/A)CC(G/C)ATAAACTNCCC(C/T)TT(T/C)ACC(A/T)ACC(C/A)C	0	0
PlantCARE_518	PlantCARE	GATA-box	TTACCACAGAAACTC	0	0
PlantCARE_519	PlantCARE	4cl-CMA1a	TTACCCCTAACCAAACCTCA	0	0
PlantCARE_52	PlantCARE	Prolamin-box	acatgTGTAAAGgtatt	0	0
PlantCARE_521	PlantCARE	Box-W2	TTCAGCCatcaaagTTGACC	0	0
PlantCARE_528	PlantCARE	CellCycle-1a	ttcggCCACGTCAccAATCCGCGgcat	0	0
PlantCARE_529	PlantCARE	HSE	TTCTTCAAGCTTCAAGACAATCCTAGAAATTAC	0	0
PlantCARE_53	PlantCARE	Prolamin-box	acatgTGTAAAGgtgaa	0	0
PlantCARE_532	PlantCARE	Endosperm-box	TTGGATGTTAGTGGGATGACATG	0	0
PlantCARE_536	PlantCARE	5UTR Py-rich stretch	TTTCTCTCCTCTTTTTCCTC	0	0
PlantCARE_54	PlantCARE	Silencer	ACCAATTATTGGTTACTAAATTTAACAG	0	0
PlantCARE_61	PlantCARE	H-box module	ACCTACCCTACTTCCTA	0	0
PlantCARE_64	PlantCARE	RbcS-CMA7c	ACGCAGTGTGTGGAGGAGCA	0	0
PlantCARE_65	PlantCARE	RbcS-CMA7c	ACGCGACATGTGGTGGCGGA	0	0
PlantCARE_67	PlantCARE	Prolamin-box	acgtaTGTAAAGtgaa	0	0
PlantCARE_72	PlantCARE	DREP-module	ACTTTACCTCCAAAATTCA	0	0
PlantCARE_81	PlantCARE	Prolamin-box	agaggTGTAAATggtac	0	0
PlantCARE_82	PlantCARE	Pc-CMA2b	AGATAACCCACTTTA	0	0
PlantCARE_86	PlantCARE	H-box module	AGCACCATACTTGGTA	0	0
PlantCARE_92	PlantCARE	H-box module	AGCTACCATACTTATTA	0	0
PlantCARE_96	PlantCARE	Footprint A	AGTACATCTCATCCATTT	0	0
PlantCARE_99	PlantCARE	Chs-unit 1	AGTCGTGGCCATCCATCCTCCCGTCAATGGACCTAACCCGC	0	0
S000004	PLACE	3AF1BOXPSRBCS3	AAATAGATAAATAAAAACATT	0	0
S000023	PLACE	AS1CAMV	CCACTGACGTAAGGGATGACGCACAATCC	0	0
S000038	PLACE	GAREHVAMY1	GGCCGATAACAAACTCCGGCC	0	0
S000046	PLACE	GLUTEBOX1OSGT2	ATATCATGAGTCACTTCA	0	0
S000049	PLACE	GLUTEBP2OS	ATGCTCAATAGATATAAGT	0	0
S000065	PLACE	MARCEN3	TGTTTWTGNTTTCCGAAANNNNWWW	0	0
S000073	PLACE	ASF1ATNOS	TGAGCTAAGCACATACGTCAG	0	0
S000074	PLACE	OCSENHANMOTIFAT	ACGTAAGCGCTTACGT	0	0
S000091	PLACE	PROLAMINBOX	CACATGTGTAAAGGT	0	0
S000101	PLACE	SE2PVGRP1	TTNNNGTAGCTAGTGTATTTGTAT	0	0
S000128	PLACE	GLUTEBOX1OSGT3	TATCTAGTGAGTCACTTCA	0	0
S000129	PLACE	GLUTEBOX2OSGT3	CTTTTGTGTACCTTA	0	0
S000156	PLACE	SARECAMV	CTGACGTAAGGGATGACGCAC	0	0
S000158	PLACE	OCSELEMENTAT	TGACGYAAGSRMTKACGYMM	0	0
S000189	PLACE	RNFG2OS	CCAGTGTGCCCCTGG	0	0
S000190	PLACE	ABFOS	GCATCTTTACTTTAGCATC	0	0
S000196	PLACE	PE1ASPHYA3	GAAATAGCAAATGTTAAAAATA	0	0
S000197	PLACE	PE3ASPHYA3	CAGCTCCCATGGCTCTCCCATCCGCGCCGGT	0	0
S000213	PLACE	CGF1ATCAB2	GATAAAGATTACTTCAGATATAACAAACGTTAC	0	0
S000227	PLACE	BOXC'PSAS1	TCCCGGTACACACTTCTT	0	0
S000238	PLACE	ALF1NTPARC	TTACGCAAGCAATGACA	0	0
S000239	PLACE	ALF2NTPARB	TGAGGAGACTTGTGAGGT	0	0
S000240	PLACE	ASF1NTPARA	TTACGCAAGCAATGACAT	0	0
S000241	PLACE	WARBNEXTA	GTACGTGTTATAAAACGTGT	0	0
S000243	PLACE	RSRBNEXTA	CAAACTCGTATATCCAT	0	0
S000247	PLACE	TGA1ANTPR1A	CGTCATCGAGATGACG	0	0
S000248	PLACE	ATRICHPSPETE	AATATACTAGTATTATTTACTAAAAAAAATC	0	0
S000253	PLACE	PSREGIONZMZM13	TCGGCCACTATTTCTACGGGCAGCCAGACAAA	0	0
S000258	PLACE	AGTACSAO	AAAAAGTAAAAAGTAAAAAAGTAAAAAG	0	0
S000269	PLACE	OCETYPEIIINTHISTONE	GATCCGCGNNNNNNNNNNNNNNACCAATCS	0	0
S000283	PLACE	23BPUASNSCYCB1	TTTATTTACCAAACGGTAACATC	0	0
S000284	PLACE	-314MOTIFZMSBE1	ACATAAAATAAAAAAAGGCA	0	0
S000285	PLACE	-284MOTIFZMSBE1	CGTGCAAGCCCAAAGGCCAATCGGCCCAGA	0	0
S000286	PLACE	27BPDRCONSENSUSPS25S	TCCGCCWCTTGTATTCGTTGCGTTGMA	0	0
S000288	PLACE	SE1PVGRP18	ATAATGGGCCACACTGTGGGGCAT	0	0
S000289	PLACE	RSEPVGRP18	CATCCAACTTTCATATCCATGTGCTT	0	0
S000294	PLACE	CGTGTSPHZMC1	CGTGTCGTCCATGCAT	0	0
S000295	PLACE	BOXINTPATPB	AATTCCATAGAATAGATAATA	0	0
S000297	PLACE	GARE4HVEPB1	GTAACAGAATGCTGG	0	0
S000300	PLACE	REGION1OSOSEM	CGGCGGCCTCGCCACG	0	0
S000312	PLACE	20NTNTNOS	TGAGCTAAGCACATACGTCA	0	0
S000332	PLACE	EIN3ATERF1	GGATTCAAGGGGCATGTATCTTGAATCC	0	0
S000335	PLACE	-141NTG13	GCTTTTGATGACTTCAAACAC	0	0
S000336	PLACE	PASNTPARA	TTACGCAAGCAATGACATCT	0	0
S000341	PLACE	23BPZM27KDAZEIN	GACGTGTAAAGTAAATTTACAAC	0	0
S000347	PLACE	CARG1ATAP3	GTTTACATAAATGGAAAA	0	0
S000348	PLACE	CARG2ATAP3	CTTACCTTTCATGGATTA	0	0
S000349	PLACE	CARG3ATAP3	CTTTCCATTTTTAGTAAC	0	0
S000350	PLACE	ANAEROBICCISZMGAPC4	CGAAACCAGCAACGGTCCAG	0	0
S000359	PLACE	NDEGMSAUR	CCATATGCCATGTCTCTCAATTGGTCCCAT	0	0
S000364	PLACE	GREGIONNTPRB1B	TGGCGGCTCTTATCTCACGTGATG	0	0
S000365	PLACE	YREGIONNTPRB1B	TGTGACATTGAAATTCTTTGACTTTA	0	0
S000382	PLACE	PIIATGAPB	TTGGTTTTGATCAAAACCAA	0	0
S000389	PLACE	JASE2ATOPR1	CATACGTCGTCAA	0	0
S000435	PLACE	SB1NPABC1	CACTAACACAAAGTAA	0	0
S000437	PLACE	ARELIKEGHPGDFR2	AGTTGAATGGGGGTGCA	0	0
S000441	PLACE	SUREAHVISO1	AAAACTAAGAAAGACCGATGGAAAA	0	0
S000445	PLACE	IDRSZMFER1	CACGAGSCCKCCAC	0	0
S000463	PLACE	IDE1HVIDS2	ATCAAGCATGCTTCTTGC	0	0
S000464	PLACE	IDE2HVIDS2	TTGAACGGCAAGTTTCACGCTGTCACT	0	0
S000469	PLACE	COREOS	AAKAATWYRTAWATAAAAMTTTTATWTA	0	0
