# Supplementary material for: SFGD: a comprehensive platform for mining functional information from soybean transcriptome data and its use in identifying acyl-lipid metabolism pathways
Source: BMC Genomics. 2014 Apr 8;15:271. doi: 10.1186/1471-2164-15-271 (PMC4051163; doi:10.1186/1471-2164-15-271)
Supplement: Additional file 3: Table S1 — Microarray expression experiments and deep-seq experiments collected by SFGD. [file 1471-2164-15-271-S3.XLS]

## Sheet: microarray
microarray expression experiments selected by SFGD		samples
GSE7511	Expression data from soybean seed compartments with embryos at the heart stage	23
GSE7881	Expression data from soybean seed compartments with embryos at the cotyledon stage	18
GSE8112	Expression data from soybean seed compartments with embryos at the early maturation stage	34
GSE8432	Expression survey of Rpp1 soybean line PI200492 resistant to P. pachyrhizi	27
GSE9374	Exploration of microarrays as tools to assess substantial equivalence of genetically modified soybeans	25
GSE9730	Effect of foliar spray of lipo-chitooligosaccharide (Nod factor) on soybean leaf gene expression	6
GSE10251	Gene expression profiling implicates novel hormonal regulation of the floral initiation process in soybeans	10
GSE12300	Suppression of oleosin in soybean cotyledon	6
GSE12314	Storage Protein Suppression in Transgenic Soybean Cotyledons	6
GSE13631	Transcriptional profiling of root-knot nematode induced feeding sites in cowpea (Vigna unguiculata L. Walp)	28
GSE15100	Gene expression in Phytophthora sojae mycelia, germinating zoospores, and during infection of soybean	28
GSE17883	Global transcriptome profiling of wild soybean (Glycine soja) roots under NaHCO3 treatment	14
GSE18822	Transcript profiling of common bean using the Soybean Genome Array: optimizing analysis by masking biased	18
GSE20972	Alterations in soybean gene expression profile after foliar application of lipo-chitooligosaccharide (LCO) from	12

## Sheet: deep_seq
deep-seq experiments selected by SFGD		samples
GSE21116	Transcriptome changes in soybean seeds resulting from RNAi suppression of seed storage proteins	2
GSE21825	Endogenous, tissue-specific short-interfering RNAs silence the chalcone synthase gene family in Glycine max	4
SRA012188	Transcriptome atlas of Glycine max (SRP002082)	14
GSE29163	Genome-Wide Transcript Profiling During Soybean Seed Development and Throughout the Soybean Life Cycle	10
