# Supplementary material for: SFGD: a comprehensive platform for mining functional information from soybean transcriptome data and its use in identifying acyl-lipid metabolism pathways
Source: BMC Genomics. 2014 Apr 8;15:271. doi: 10.1186/1471-2164-15-271 (PMC4051163; doi:10.1186/1471-2164-15-271)
Supplement: Additional file 5: Table S2 — Top 10 genes with most edges in our comprehensive soybean gene network. [file 1471-2164-15-271-S5.XLS]

## Sheet: Sheet1
This file shows top 10 genes that have most edges in our comprehensive soybean gene network.
gene	edges	homologe	annotation
Glyma08g02070	198	AT5G52650	40S ribosomal protein S10 (RPS10C)
Glyma04g08280	184	AT1G29150	ATS9 (ARABIDOPSIS NON-ATPASE SUBUNIT 9)
Glyma10g06590	171	AT5G03290	isocitrate dehydrogenase, putative / NAD+ isocitrate dehydrogenase, putative
Glyma16g25450	161	AT1G55520	TBP2 (TATA BINDING PROTEIN 2); DNA binding / RNA polymerase II transcription factor/ TATA-binding protein binding
Glyma02g16150	158	AT2G38810	HTA8 (HISTONE H2A 8); DNA binding
Glyma08g17460	151	AT1G54320	LEM3 (ligand-effect modulator 3) family protein / CDC50 family protein
Glyma17g04340	145	AT3G17390	MTO3 (METHIONINE OVER-ACCUMULATOR 3); methionine adenosyltransferase
Glyma14g04520	140	AT5G21090	leucine-rich repeat protein, putative
Glyma20g23370	137	AT5G23420	HMGB6; transcription factor
Glyma17g09280	136	AT1G70600	structural constituent of ribosome
