# Supplementary material for: SFGD: a comprehensive platform for mining functional information from soybean transcriptome data and its use in identifying acyl-lipid metabolism pathways
Source: BMC Genomics. 2014 Apr 8;15:271. doi: 10.1186/1471-2164-15-271 (PMC4051163; doi:10.1186/1471-2164-15-271)
Supplement: Additional file 6: Table S4 — Network comparison between SFGD and PlaNet. [file 1471-2164-15-271-S6.XLS]

## Sheet: compared
uni-gene in SFGD	annotation	uni-gene in PlaNet	annotation
Glyma06g11860	LACS9 (LONG CHAIN ACYL-COA SYNTHETASE 9); long-chain-fatty-acid-CoA ligase	Glyma06g11860	UniProt: Putative long chain acyl CoA synthetase 9 n Medicago: AMP dependent synthetase and ligase; Lipocalin H EGN_Mt060719 20060904 TIGR 2398.m00022 Arabidopsis: LACS9 (LONG CHAIN ACYL COA SYNTHETASE 9); long chain fatty acid CoA ligase
Glyma18g50020	CAC1 (CHLOROPLASTIC ACETYLCOENZYME A CARBOXYLASE 1); acetyl-CoA carboxylase/ biotin binding	Glyma07g11300;Glyma09g30930	UniProt: Putative uncharacterized protein n Medicago: hypothetical protein E EGN_Mt060719 20060904 TIGR 2402.m00013 Arabidopsis: unknown protein
Glyma07g37050	LPD1 (LIPOAMIDE DEHYDROGENASE 1); dihydrolipoyl dehydrogenase	Glyma09g03400	_
Glyma08g22750	phosphatidic acid phosphatase-related / PAP2-related	Glyma04g14830	UniProt: Putative uncharacterized protein (Chromosome chr13 scaffold_45, whole genome shotgun sequence) n Medicago: Plant disease resistance response protein E EGN_Mt060719 20060904 TIGR 4024.m00015 Arabidopsis: disease resistance responsive family protein
Glyma03g39860	unknown protein	Glyma15g12370	Medicago: Protein of unknown function DUF588 F EGN_Mt060719 20060904 TIGR 3776.m00009 Arabidopsis: integral membrane family protein
Glyma04g14830	disease resistance-responsive family protein	Glyma05g03210	Medicago: Argininosuccinate synthase E EGN_Mt060719 20060904 TIGR 3603.m00005 Arabidopsis: arginosuccinate synthase family
Glyma18g01280	3-oxoacyl-(acyl-carrier protein) reductase, chloroplast / 3-ketoacyl-acyl carrier protein reductase	Glyma04g06430	Medicago: BTB/POZ; NPH3 H EGN_Mt060719 20060904 TIGR 3546.m00029
Glyma05g36450	CAC2; acetyl-CoA carboxylase/ biotin carboxylase	Glyma17g05170	UniProt: Putative uncharacterized protein F7M19_120 (At3g43110) n Medicago: hypothetical protein F EGN_Mt060719 20060904 TIGR 2522.m00018 Arabidopsis: unknown protein
Glyma12g11150	DREB2A; DNA binding / transcription activator/ transcription factor	Glyma10g25350.1	UniProt: Plus agglutinin n Medicago: Leucine rich repeat, plant specific 3prime partial E EGN_Mt060719 20060904 TIGR 2415.m00005 Arabidopsis: leucine rich repeat family protein / extensin family protein
Glyma16g27460	nodulin family protein	Glyma15g34770	Medicago: Pathogenesis related transcriptional factor and ERF H EGN_Mt060719 20060904 TIGR 3690.m00005
Glyma01g21480	aspartyl protease family protein	Glyma09g07280.1	UniProt: Putative uncharacterized protein n Medicago: Glycoside hydrolase, family 16; Xyloglucan endo transglycosylase, C terminal H EGN_Mt060719 20060904 TIGR 3579.m00008 Arabidopsis: xyloglucan:xyloglucosyl transferase, putative / xyloglucan endotransglycosylase, putative / endo xyloglucan transferase, putative
Glyma15g35080	AREB3 (ABA-RESPONSIVE ELEMENT BINDING PROTEIN 3); DNA binding / transcription activator/ transcription factor	Glyma13g25710.1	_
Glyma12g34740	ATCNGC4 (CYCLIC NUCLEOTIDE-GATED CATION CHANNEL 4); calmodulin binding / cation channel/ cation transmembrane transporter/ cyclic nucleotide binding	Glyma06g03100	UniProt: Putative uncharacterized protein (Chromosome chr18 scaffold_1, whole genome shotgun sequence) n Medicago: Metallophosphoesterase; Purple acid phosphatase, N terminal F EGN_Mt060719 20060904 TIGR 3207.m00028 Arabidopsis: PAP12 (PURPLE ACID PHOSPHATASE 12); acid phosphatase/ protein serine/threonine phosphatase
Glyma15g00450	GA3 (GA REQUIRING 3); ent-kaurene oxidase/ oxygen binding	Glyma16g24440.1	_
Glyma03g34760	CYP76G1; electron carrier/ heme binding / iron ion binding / monooxygenase/ oxygen binding	Glyma02g01560	Medicago: Soluble quinoprotein glucose dehydrogenase F EGN_Mt060719 20060904 TIGR 3305.m00004 Arabidopsis: FUNCTIONS IN: molecular_function unknown; LOCATED IN: endoplasmic reticulum; EXPRESSED IN: 10 plant structures; EXPRESSED DURING:
Glyma01g36180	unknown protein	Glyma08g46410	Medicago: B cell receptor associated 31 like; Prefoldin F EGN_Mt060719 20060904 TIGR 3544.m00009 Arabidopsis: FUNCTIONS IN: molecular_function unknown; INVOLVED IN: intracellular protein transport; LOCATED IN: endomembrane system, integral
Glyma10g31540	starch synthase, putative	Glyma14g08630	UniProt: Putative uncharacterized protein F17M5.40 (Putative uncharacterized protein AT4g33280) n Medicago: HMG I and HMG Y, DNA binding; Transcriptional factor B3 E EGN_Mt060719 20060904 TIGR 3248.m00015 Arabidopsis: DNA binding / transcription factor
Glyma04g27740	disease resistance-responsive family protein	Glyma11g33950	UniProt: Putative uncharacterized protein n Arabidopsis: AtITPK4 (inositol 1,3,4 trisphosphate 5/6 kinase 4); ATP binding / catalytic/ inositol tetrakisphosphate 1 kinase/ inositol 1,3
Glyma08g03120	CAC2; acetyl-CoA carboxylase/ biotin carboxylase	Glyma13g38130	UniProt: Hemagglutinin domain protein n Medicago: hypothetical protein E EGN_Mt060719 20060904 TIGR 3433.m00015 Arabidopsis: leucine rich repeat family protein / extensin family protein
Glyma05g03210	arginosuccinate synthase family	Glyma04g36260	UniProt: ZIK1 protein n Arabidopsis: WNK3; kinase/ protein kinase
Glyma18g43140	oxidoreductase, 2OG-Fe(II) oxygenase family protein	Glyma07g02700	_
Glyma07g13560	GT72B1; UDP-glucosyltransferase/ UDP-glycosyltransferase/ transferase, transferring glycosyl groups	Glyma03g34760	Medicago: E class P450, group I E EGN_Mt060719 20060904 TIGR 2916.m00021 Arabidopsis: CYP76C7; electron carrier/ heme binding / iron ion binding / monooxygenase/ oxygen binding
Glyma09g38570	unknown protein	Glyma06g45210	UniProt: hypothetical protein GobsU_18155 n Medicago: ZF HD homeobox protein Cys/His rich dimerisation region E EGN_Mt060719 20060904 TIGR 2804.m00009
Glyma10g12290	amino acid transporter family protein	Glyma15g35080;Glyma08g24340	UniProt: Transcription factor bZIP70 (Fragment) n Medicago: cAMP response element binding (CREB) protein E EGN_Mt060719 20060904 TIGR 3262.m00004 IMGA Arabidopsis: AREB3 (ABA RESPONSIVE ELEMENT BINDING PROTEIN 3); DNA binding / transcription activator/ transcription factor
Glyma08g36590	bHLH071 (beta HLH protein 71); DNA binding / transcription factor	Glyma13g06550.1	UniProt: Malonyl CoA:isoflavone 7 O glucoside 6 O malonyltransferase n Medicago: Transferase H EGN_Mt060719 20060904 TIGR 3472.m00004 Arabidopsis: transferase family protein
Glyma13g44870	GA3 (GA REQUIRING 3); ent-kaurene oxidase/ oxygen binding	Glyma08g03670;Glyma05g35950	UniProt: Beta 1,3 glucanase n Medicago: Glycoside hydrolase, family 17; X8 E EGN_Mt060719 20060904 TIGR 3127.m00026 Arabidopsis: glycosyl hydrolase family 17 protein
Glyma03g20380	nuclear transport factor 2 (NTF2) family protein / RNA recognition motif (RRM)-containing protein	Glyma14g09710	_
Glyma05g31820	ATCPISCA (chloroplast-localized IscA-like protein); structural molecule	Glyma04g37130	Medicago: SWIB/MDM2 E EGN_Mt060719 20060904 TIGR 3603.m00015 Arabidopsis: SWIB complex BAF60b domain containing protein
Glyma17g00580	emb1879 (embryo defective 1879)	Glyma01g41310	Medicago: Calcium binding EF hand; Glu/Leu/Phe/Val dehydrogenase, dimerisation region H EGN_Mt060719 20060904 TIGR 3705.m00025 Arabidopsis: GDH2 (GLUTAMATE DEHYDROGENASE 2); ATP binding / glutamate dehydrogenase [NAD(P)+]/ glutamate dehydrogenase/ oxidoreductase
Glyma07g03350	phosphatidic acid phosphatase-related / PAP2-related	Glyma10g30650	UniProt: Putative uncharacterized protein n Medicago: SSXT E EGN_Mt060719 20060904 TIGR 2968.m00007 Arabidopsis: AN3 (ANGUSTIFOLIA 3); protein binding / transcription coactivator
Glyma18g44350	KAS III (3-KETOACYL-ACYL CARRIER PROTEIN SYNTHASE III); 3-oxoacyl-[acyl-carrier-protein] synthase/ catalytic/ transferase, transferring acyl groups other than amino-acyl groups	Glyma12g11150	UniProt: DREBa transcription factor n Medicago: Pathogenesis related transcriptional factor and ERF E EGN_Mt060719 20060904 TIGR 2583.m00010 Arabidopsis: DREB2A; DNA binding / transcription activator/ transcription factor
Glyma13g37520	catalytic/ protein serine/threonine phosphatase	Glyma07g08550	UniProt: Glycosyl hydrolases family 16 protein, expressed (Os03g0117300 protein) n
Glyma05g27320	unknown protein	Glyma06g47000.1	_
		Glyma19g41990	UniProt: Epoxide hydrolase n Medicago: Alpha/beta hydrolase fold E EGN_Mt060719 20060904 TIGR 3409.m00010 Arabidopsis: epoxide hydrolase, putative
		Glyma19g38400	Medicago: Short chain dehydrogenase/reductase SDR E EGN_Mt060719 20060904 TIGR 3245.m00015 Arabidopsis: short chain dehydrogenase/reductase (SDR) family protein
		Glyma09g38570	Medicago: hypothetical protein E EGN_Mt060719 20060904 TIGR 4049.m00017
		Glyma13g25590	UniProt: Putative transporter like protein n Medicago: Major facilitator superfamily MFS_1 H EGN_Mt060719 20060904 TIGR 2961.m00012 Arabidopsis: ZIFL1 (ZINC INDUCED FACILITATOR like 1); tetracycline:hydrogen antiporter

## Sheet: Glyma15g34770_network_PlaNet
gene	annotation
Glyma06g11860	UniProt: Putative long chain acyl CoA synthetase 9 n Medicago: AMP dependent synthetase and ligase; Lipocalin H EGN_Mt060719 20060904 TIGR 2398.m00022 Arabidopsis: LACS9 (LONG CHAIN ACYL COA SYNTHETASE 9); long chain fatty acid CoA ligase
Glyma07g11300;Glyma09g30930	UniProt: Putative uncharacterized protein n Medicago: hypothetical protein E EGN_Mt060719 20060904 TIGR 2402.m00013 Arabidopsis: unknown protein
Glyma09g03400	_
Glyma04g14830	UniProt: Putative uncharacterized protein (Chromosome chr13 scaffold_45, whole genome shotgun sequence) n Medicago: Plant disease resistance response protein E EGN_Mt060719 20060904 TIGR 4024.m00015 Arabidopsis: disease resistance responsive family protein
Glyma15g12370	Medicago: Protein of unknown function DUF588 F EGN_Mt060719 20060904 TIGR 3776.m00009 Arabidopsis: integral membrane family protein
Glyma05g03210	Medicago: Argininosuccinate synthase E EGN_Mt060719 20060904 TIGR 3603.m00005 Arabidopsis: arginosuccinate synthase family
Glyma04g06430	Medicago: BTB/POZ; NPH3 H EGN_Mt060719 20060904 TIGR 3546.m00029
Glyma17g05170	UniProt: Putative uncharacterized protein F7M19_120 (At3g43110) n Medicago: hypothetical protein F EGN_Mt060719 20060904 TIGR 2522.m00018 Arabidopsis: unknown protein
Glyma10g25350.1	UniProt: Plus agglutinin n Medicago: Leucine rich repeat, plant specific 3prime partial E EGN_Mt060719 20060904 TIGR 2415.m00005 Arabidopsis: leucine rich repeat family protein / extensin family protein
Glyma15g34770	Medicago: Pathogenesis related transcriptional factor and ERF H EGN_Mt060719 20060904 TIGR 3690.m00005
Glyma09g07280.1	UniProt: Putative uncharacterized protein n Medicago: Glycoside hydrolase, family 16; Xyloglucan endo transglycosylase, C terminal H EGN_Mt060719 20060904 TIGR 3579.m00008 Arabidopsis: xyloglucan:xyloglucosyl transferase, putative / xyloglucan endotransglycosylase, putative / endo xyloglucan transferase, putative
Glyma13g25710.1	_
Glyma06g03100	UniProt: Putative uncharacterized protein (Chromosome chr18 scaffold_1, whole genome shotgun sequence) n Medicago: Metallophosphoesterase; Purple acid phosphatase, N terminal F EGN_Mt060719 20060904 TIGR 3207.m00028 Arabidopsis: PAP12 (PURPLE ACID PHOSPHATASE 12); acid phosphatase/ protein serine/threonine phosphatase
Glyma16g24440.1	_
Glyma02g01560	Medicago: Soluble quinoprotein glucose dehydrogenase F EGN_Mt060719 20060904 TIGR 3305.m00004 Arabidopsis: FUNCTIONS IN: molecular_function unknown; LOCATED IN: endoplasmic reticulum; EXPRESSED IN: 10 plant structures; EXPRESSED DURING:
Glyma08g46410	Medicago: B cell receptor associated 31 like; Prefoldin F EGN_Mt060719 20060904 TIGR 3544.m00009 Arabidopsis: FUNCTIONS IN: molecular_function unknown; INVOLVED IN: intracellular protein transport; LOCATED IN: endomembrane system, integral
Glyma14g08630	UniProt: Putative uncharacterized protein F17M5.40 (Putative uncharacterized protein AT4g33280) n Medicago: HMG I and HMG Y, DNA binding; Transcriptional factor B3 E EGN_Mt060719 20060904 TIGR 3248.m00015 Arabidopsis: DNA binding / transcription factor
Glyma11g33950	UniProt: Putative uncharacterized protein n Arabidopsis: AtITPK4 (inositol 1,3,4 trisphosphate 5/6 kinase 4); ATP binding / catalytic/ inositol tetrakisphosphate 1 kinase/ inositol 1,3
Glyma13g38130	UniProt: Hemagglutinin domain protein n Medicago: hypothetical protein E EGN_Mt060719 20060904 TIGR 3433.m00015 Arabidopsis: leucine rich repeat family protein / extensin family protein
Glyma04g36260	UniProt: ZIK1 protein n Arabidopsis: WNK3; kinase/ protein kinase
Glyma07g02700	_
Glyma03g34760	Medicago: E class P450, group I E EGN_Mt060719 20060904 TIGR 2916.m00021 Arabidopsis: CYP76C7; electron carrier/ heme binding / iron ion binding / monooxygenase/ oxygen binding
Glyma06g45210	UniProt: hypothetical protein GobsU_18155 n Medicago: ZF HD homeobox protein Cys/His rich dimerisation region E EGN_Mt060719 20060904 TIGR 2804.m00009
Glyma15g35080;Glyma08g24340	UniProt: Transcription factor bZIP70 (Fragment) n Medicago: cAMP response element binding (CREB) protein E EGN_Mt060719 20060904 TIGR 3262.m00004 IMGA Arabidopsis: AREB3 (ABA RESPONSIVE ELEMENT BINDING PROTEIN 3); DNA binding / transcription activator/ transcription factor
Glyma13g06550.1	UniProt: Malonyl CoA:isoflavone 7 O glucoside 6 O malonyltransferase n Medicago: Transferase H EGN_Mt060719 20060904 TIGR 3472.m00004 Arabidopsis: transferase family protein
Glyma08g03670;Glyma05g35950	UniProt: Beta 1,3 glucanase n Medicago: Glycoside hydrolase, family 17; X8 E EGN_Mt060719 20060904 TIGR 3127.m00026 Arabidopsis: glycosyl hydrolase family 17 protein
Glyma14g09710	_
Glyma04g37130	Medicago: SWIB/MDM2 E EGN_Mt060719 20060904 TIGR 3603.m00015 Arabidopsis: SWIB complex BAF60b domain containing protein
Glyma01g41310	Medicago: Calcium binding EF hand; Glu/Leu/Phe/Val dehydrogenase, dimerisation region H EGN_Mt060719 20060904 TIGR 3705.m00025 Arabidopsis: GDH2 (GLUTAMATE DEHYDROGENASE 2); ATP binding / glutamate dehydrogenase [NAD(P)+]/ glutamate dehydrogenase/ oxidoreductase
Glyma10g30650	UniProt: Putative uncharacterized protein n Medicago: SSXT E EGN_Mt060719 20060904 TIGR 2968.m00007 Arabidopsis: AN3 (ANGUSTIFOLIA 3); protein binding / transcription coactivator
Glyma12g11150	UniProt: DREBa transcription factor n Medicago: Pathogenesis related transcriptional factor and ERF E EGN_Mt060719 20060904 TIGR 2583.m00010 Arabidopsis: DREB2A; DNA binding / transcription activator/ transcription factor
Glyma07g08550	UniProt: Glycosyl hydrolases family 16 protein, expressed (Os03g0117300 protein) n
Glyma06g47000.1	_
Glyma19g41990	UniProt: Epoxide hydrolase n Medicago: Alpha/beta hydrolase fold E EGN_Mt060719 20060904 TIGR 3409.m00010 Arabidopsis: epoxide hydrolase, putative
Glyma19g38400	Medicago: Short chain dehydrogenase/reductase SDR E EGN_Mt060719 20060904 TIGR 3245.m00015 Arabidopsis: short chain dehydrogenase/reductase (SDR) family protein
Glyma09g38570	Medicago: hypothetical protein E EGN_Mt060719 20060904 TIGR 4049.m00017
Glyma13g25590	UniProt: Putative transporter like protein n Medicago: Major facilitator superfamily MFS_1 H EGN_Mt060719 20060904 TIGR 2961.m00012 Arabidopsis: ZIFL1 (ZINC INDUCED FACILITATOR like 1); tetracycline:hydrogen antiporter

## Sheet: Glyma15g34770_network_SFGD
gene	homologe	annotation
Glyma06g11860	AT1G77590	LACS9 (LONG CHAIN ACYL-COA SYNTHETASE 9); long-chain-fatty-acid-CoA ligase
Glyma18g50020	AT5G16390	CAC1 (CHLOROPLASTIC ACETYLCOENZYME A CARBOXYLASE 1); acetyl-CoA carboxylase/ biotin binding
Glyma07g37050	AT3G16950	LPD1 (LIPOAMIDE DEHYDROGENASE 1); dihydrolipoyl dehydrogenase
Glyma08g22750	AT3G15820	phosphatidic acid phosphatase-related / PAP2-related
Glyma03g39860	AT1G54860	unknown protein
Glyma04g14830	AT1G65870	disease resistance-responsive family protein
Glyma18g01280	AT1G24360	3-oxoacyl-(acyl-carrier protein) reductase, chloroplast / 3-ketoacyl-acyl carrier protein reductase
Glyma05g36450	AT5G35360	CAC2; acetyl-CoA carboxylase/ biotin carboxylase
Glyma12g11150	AT5G05410	DREB2A; DNA binding / transcription activator/ transcription factor
Glyma16g27460	AT2G39210	nodulin family protein
Glyma01g21480	AT1G25510	aspartyl protease family protein
Glyma15g35080	AT3G56850	AREB3 (ABA-RESPONSIVE ELEMENT BINDING PROTEIN 3); DNA binding / transcription activator/ transcription factor
Glyma12g34740	AT5G54250	ATCNGC4 (CYCLIC NUCLEOTIDE-GATED CATION CHANNEL 4); calmodulin binding / cation channel/ cation transmembrane transporter/ cyclic nucleotide binding
Glyma15g00450	AT5G25900	GA3 (GA REQUIRING 3); ent-kaurene oxidase/ oxygen binding
Glyma03g34760	AT3G52970	CYP76G1; electron carrier/ heme binding / iron ion binding / monooxygenase/ oxygen binding
Glyma01g36180	AT1G42960	unknown protein
Glyma10g31540	AT1G32900	starch synthase, putative
Glyma04g27740	AT1G65870	disease resistance-responsive family protein
Glyma08g03120	AT5G35360	CAC2; acetyl-CoA carboxylase/ biotin carboxylase
Glyma05g03210	AT4G24830	arginosuccinate synthase family
Glyma18g43140	AT5G05600	oxidoreductase, 2OG-Fe(II) oxygenase family protein
Glyma07g13560	AT4G01070	GT72B1; UDP-glucosyltransferase/ UDP-glycosyltransferase/ transferase, transferring glycosyl groups
Glyma09g38570	AT5G16460	unknown protein
Glyma10g12290	AT2G41190	amino acid transporter family protein
Glyma08g36590	AT5G46690	bHLH071 (beta HLH protein 71); DNA binding / transcription factor
Glyma13g44870	AT5G25900	GA3 (GA REQUIRING 3); ent-kaurene oxidase/ oxygen binding
Glyma03g20380	AT3G07250	nuclear transport factor 2 (NTF2) family protein / RNA recognition motif (RRM)-containing protein
Glyma05g31820	AT1G10500	ATCPISCA (chloroplast-localized IscA-like protein); structural molecule
Glyma17g00580	AT5G49820	emb1879 (embryo defective 1879)
Glyma07g03350	AT3G15820	phosphatidic acid phosphatase-related / PAP2-related
Glyma18g44350	AT1G62640	KAS III (3-KETOACYL-ACYL CARRIER PROTEIN SYNTHASE III); 3-oxoacyl-[acyl-carrier-protein] synthase/ catalytic/ transferase, transferring acyl groups other than amino-acyl groups
Glyma13g37520	AT4G03415	catalytic/ protein serine/threonine phosphatase
Glyma05g27320	AT5G19875	unknown protein
