# Supplementary material for: SFGD: a comprehensive platform for mining functional information from soybean transcriptome data and its use in identifying acyl-lipid metabolism pathways
Source: BMC Genomics. 2014 Apr 8;15:271. doi: 10.1186/1471-2164-15-271 (PMC4051163; doi:10.1186/1471-2164-15-271)
Supplement: Additional file 7: Table S5 — Experiments selected in PlaNet. [file 1471-2164-15-271-S7.XLS]

## Sheet: Sheet1
Treatments selected in PlaNet(Mutwil et al., 2011).
12d seeding root
4d seeding root
7d seeding root
epidermis embryo
parenchyma embryo
plumule embryo
root meristem seed
shoot meristem seed
vascular bundle seed
cotyledon epidermis seed
cotyledon parenchyma seed
cotyledon vascular bundle seed
seed coat aleurone
seed coat hilum
seed coat hourglass
seed coat palisade
seed coat parenchyma
whole seeds
globular stage embryo
globular stage endosperm
globular stage endothelium
globular stage epidermis
globular stage hilum
inner integument seed
outer integument seed
suspensor globular stage
leaf
